# Supplementary material for: Down‐regulation of OsSPX1 caused semi‐male sterility, resulting in reduction of grain yield in rice
Source: Plant Biotechnol J. 2016 Jan 25;14(8):1661–72. doi: 10.1111/pbi.12527 (PMC5066639; doi:10.1111/pbi.12527)
Supplement: Supplementary file 3 — Table S1 2403 probe sets showing differential expression in anthers among Ubi::OsSPX1‐sense transgenic line, WT, and Ubi::OsSPX1‐antisense transgenic lines. [file PBI-14-1661-s002.xls]

## Sheet: Changed Table
Probe Set ID	Ubi::OsSPX1-sense S1			Nipponbare			Ubi::OsSPX1-antisense A1			S1 vs. A1		Nipponbare vs. A1		S1 vs. Nipponbare		Locus ID	Annotation
	repeat 1	repeat 2	repeat 3	repeat 1	repeat 2	repeat 3	repeat 1	repeat 2	repeat 3	Fold Change	p-value	Fold Change	p-value	Fold Change	p-value
Probe Set ID
Os.10011.1.S1_at	272.648	244.315	281.093	196.537	180.093	167.426	206.093	215.093	100.537	1.52966	0.0285029	1.04281	0.824404	1.46686	0.0387382	LOC_Os06g49520	arogenate dehydrogenase isoform 2, putative, expressed
Os.10024.1.S1_at	210.53	253.884	246.15	252.093	233.652	248.538	514.982	399.426	272.426	-1.67027	0.0347236	-1.61632	0.0416083	-1.03338	0.896747	LOC_Os04g45900	transposon protein, putative, unclassified, expressed
Os.10046.1.S1_at	200.648	189.023	189.648	178.387	165.648	222.093	115.315	121.648	138.023	1.54491	0.00435138	1.50973	0.00595607	1.0233	0.783779	LOC_Os07g29700	hypothetical protein
Os.10087.1.S1_at	213.426	222.204	153.537	169.87	214.982	146.75	249.87	262.87	329.204	-1.42904	0.0359947	-1.58379	0.0163246	1.10829	0.562455	LOC_Os04g51280	DAG protein, chloroplast precursor, putative, expressed
Os.10097.1.S1_at	3558.65	3167.09	3767.09	3120.2	2885.32	3745.32	5390.54	3973.98	5832.65	-1.44834	0.0241476	-1.55855	0.0133365	1.0761	0.653285	LOC_Os04g17100	farnesylated protein 1, putative, expressed
Os.10101.1.S1_at	226.819	180.825	225.537	141.077	131.42	144.306	225.707	200.152	233.759	-1.04175	0.583024	-1.58257	0.00178343	1.51913	0.00316887	LOC_Os05g36990	plant-specific domain TIGR01568 family protein, expressed
Os.10109.1.S1_at	826.426	897.204	870.87	782.759	780.426	638.426	1276.2	1329.43	1164.87	-1.45327	0.000514371	-1.71261	0.000104695	1.17846	0.0649021	LOC_Os12g40890	OsIAA30 - Auxin-responsive Aux/IAA gene family member, expressed
Os.10111.1.S1_at	903.537	707.982	888.982	596.426	519.537	327.982	839.204	1127.98	695.204	-1.06474	0.698921	-1.84383	0.0223769	1.73171	0.0380883	LOC_Os03g22740	nucleolar protein NOP5, putative, expressed
Os.10122.1.S1_at	90.666	117.111	143.666	106.888	143.666	142.426	542.11	428.666	545.648	-4.31486	3.2837e-05	-3.85878	4.04524e-05	-1.11819	0.707424	LOC_Os01g32330	farnesylated protein 2, putative, expressed
Os.10137.1.S1_a_at	667.093	1108.65	693.426	1108.65	1118.65	589.315	1513.31	1489.31	1276.31	-1.73295	0.0210236	-1.51918	0.0460494	-1.14071	0.573077	LOC_Os06g07830	clathrin assembly protein, putative, expressed
Os.10146.1.S1_at	340.315	998.648	871.426	808.204	998.648	906.426	1293.98	1457.54	1250.2	-1.81042	0.0154174	-1.47487	0.0526014	-1.22751	0.38327	LOC_Os03g59320	expressed protein
Os.10155.1.S1_at	4343.31	2566.31	3843.54	3553.98	2995.43	3311.54	2293.09	2506.09	2299.43	1.51483	0.0367594	1.38914	0.0896204	1.09048	0.53785	LOC_Os05g02060	amino acid selective channel protein, putative, expressed
Os.10175.1.S1_at	504.759	1863.31	1317.87	1779.2	1894.31	1679.65	2149.31	2051.87	2358.98	-1.77978	0.0286494	-1.22547	0.274385	-1.45232	0.147714	LOC_Os05g35500	mybHv5, putative, expressed
Os.10208.1.S1_at	1111.43	769.323	996.315	886.426	754.426	945.87	549.426	600.99	749.537	1.51428	0.0219828	1.36147	0.0744095	1.11224	0.397029	LOC_Os07g07890	expressed protein
Os.10223.1.S1_at	12.7734	17.6679	11.9565	8.33234	14.6343	16.9775	21.9573	24.1185	32.2124	-1.84651	0.0161881	-1.95994	0.0122607	1.06143	0.828445	LOC_Os07g43604	expressed protein
Os.10238.1.S1_at	128.426	115.315	135.387	142.426	155.867	142.162	234.093	145.103	259.426	-1.68445	0.0243749	-1.44991	0.0626249	-1.16176	0.506529	LOC_Os04g39814	cyanogenic beta-glucosidase precursor, putative, expressed
Os.10251.1.S1_at	634.759	246.537	425.315	190.093	149.728	102.308	142.315	256.093	320.394	1.81776	0.106065	-1.62577	0.405439	2.95527	0.0313557	LOC_Os10g33370	acyltransferase, putative, expressed
Os.10253.1.S1_at	449.982	393.426	399.315	271.537	352.093	310.297	420.741	493.185	545.204	-1.17414	0.106404	-1.56236	0.00366384	1.33064	0.0351582	LOC_Os02g12760	salicylic acid-induced fragment 1 protein, putative, expressed
Os.10274.1.S1_a_at	394.759	482.315	507.537	533.315	507.093	463.204	713.982	719.093	652.759	-1.50644	0.000722257	-1.38722	0.00189733	-1.08594	0.323467	LOC_Os12g03810	CIPK-like protein 1, putative, expressed
Os.10277.1.S1_at	69.9523	89.619	87.8635	86.2276	78.8613	71.6939	237.315	125.435	156.952	-2.10036	0.0173675	-2.19485	0.0148238	1.04499	0.902841	LOC_Os04g09654	caffeic acid 3-O-methyltransferase, putative, expressed
Os.10287.1.S1_at	61.3889	56.9084	107.833	17.3924	25.0613	22.7768	40.728	65.132	37.0613	1.5822	0.118374	-2.19102	0.139906	3.46664	0.0124853	LOC_Os07g01370	peroxidase 1 precursor, putative, expressed
Os.10303.1.S1_at	84.6484	70.1705	105.192	70.1705	70.1705	84.6484	47.2483	60.615	46.2816	1.6868	0.0120187	1.4596	0.0549123	1.15566	0.284288	LOC_Os03g01350	expressed protein
Os.10352.1.S1_at	1752.76	1049.43	1495.76	1318.09	1071.76	1151.98	872.093	916.537	639.537	1.77004	0.0172685	1.45864	0.10028	1.21348	0.235608	LOC_Os05g01470	methionine S-methyltransferase, putative, expressed
Os.10356.1.S1_at	450.426	3482.09	1140.43	1720.2	4218.09	3048.98	4127.2	4179.43	5571.87	-2.73579	0.029016	-1.54424	0.163946	-1.77161	0.251498	LOC_Os03g08320	pnFL-2, putative, expressed
Os.10370.2.S1_at	330.093	328.537	381.87	371.426	367.648	475.648	558.759	419.993	812.093	-1.72114	0.0450752	-1.47428	0.100784	-1.16744	0.579284	LOC_Os07g47640	ultraviolet-B-repressible protein, putative, expressed
Os.10373.1.S1_at	198.759	161.315	259.87	240.537	265.981	166.982	308.759	576.759	893.204	-2.86916	0.0346155	-2.64101	0.0409441	-1.08639	0.904047	LOC_Os07g41410	EGG APPARATUS-1 protein, putative, expressed
Os.10391.1.S1_a_at	921.87	1936.09	1367.43	1662.87	1531.54	1324.98	2147.09	2108.31	2186.65	-1.52461	0.0267775	-1.42543	0.0447359	-1.06958	0.712302	LOC_Os05g51630	HYP1, putative, expressed
Os.10416.1.S1_at	443.982	449.982	396.426	409.426	477.87	442.993	502.426	665.87	960.759	-1.64993	0.0461376	-1.60045	0.054248	-1.03092	0.90898	LOC_Os05g38940	hypothetical protein
Os.10426.1.S1_at	131.759	137.759	158.204	137.759	130.315	78.9817	141.889	224.426	212.315	-1.35282	0.108328	-1.66725	0.0275723	1.23243	0.352418	LOC_Os03g04470	expressed protein
Os.10430.1.S1_at	29.2984	31.1056	27.0798	21.4966	28.9761	17.3508	45.6441	38.2337	43.6459	-1.45768	0.00825072	-1.88023	0.00118015	1.28987	0.106022	LOC_Os03g55260	cytochrome P450 81E1, putative, expressed
Os.10468.1.S1_at	224.87	275.426	318.426	240.426	298.315	230.759	671.648	807.204	453.204	-2.35984	0.00579775	-2.51079	0.0047326	1.06397	0.85939	LOC_Os03g51470	expressed protein
Os.10477.1.S1_a_at	605.87	573.982	634.315	1171.98	966.093	1148.54	541.204	473.982	587.537	1.13193	0.293548	2.05064	9.49654e-05	-1.81164	0.000201378	LOC_Os05g11810	gibberellin 2-beta-dioxygenase 1, putative, expressed
Os.10477.1.S1_at	953.982	928.982	1164.31	1794.87	1598.31	2339.43	1026.54	880.87	1036.76	1.03502	0.866122	1.94711	0.00313219	-1.88122	0.0037616	LOC_Os05g11810	gibberellin 2-beta-dioxygenase 1, putative, expressed
Os.10477.2.S1_x_at	541.87	557.01	597.426	942.648	876.648	1139.54	503.315	437.204	529.759	1.15373	0.320642	2.01243	0.000383644	-1.74428	0.000926607	LOC_Os05g11810	gibberellin 2-beta-dioxygenase 1, putative, expressed
Os.10486.1.S1_at	46.6787	38.5925	54.4885	52.6248	42.6973	62.01	122.708	368.069	250.513	-5.30403	0.0136624	-4.71162	0.0154671	-1.12573	0.923044	LOC_Os01g45470	expressed protein
Os.10493.1.S1_at	82.2037	536.426	293.87	433.093	632.982	576.537	1282.87	636.204	1134.76	-3.34667	0.011388	-1.85913	0.055407	-1.80012	0.265807	LOC_Os02g43280	aldehyde dehydrogenase 3B1, putative, expressed
Os.10494.1.S1_at	204.426	384.648	341.426	284.204	369.537	312.648	452.426	429.204	539.426	-1.5272	0.0266499	-1.47048	0.0352991	-1.03857	0.837942	LOC_Os01g14140	glucan endo-1,3-beta-glucosidase 4 precursor, putative, expressed
Os.10528.1.S1_s_at	190.561	137.455	158.227	125.863	93.9675	98.5371	138.455	180.233	131.759	1.07947	0.562229	-1.41487	0.0643072	1.5273	0.0282064	LOC_Os09g39430	carboxylic ester hydrolase/ hydrolase, acting on ester bonds, putative, expressed
Os.10533.1.S1_at	196.426	272.093	227.537	216.648	246.315	147.315	287.315	408.982	345.204	-1.49629	0.0320809	-1.7066	0.0133391	1.14056	0.51609	LOC_Os01g11710	esterase precursor, putative, expressed
Os.10541.1.S1_at	168.648	325.315	192.204	641.315	955.204	623.537	569.426	796.87	466.093	-2.67047	0.0224896	1.21156	0.341946	-3.23545	0.00648318	LOC_Os01g64000	ABA response element binding factor, putative, expressed
Os.10543.1.S1_at	432.537	266.093	405.426	318.537	265.426	364.87	217.87	251.426	167.093	1.73488	0.0244056	1.49096	0.0929679	1.16359	0.359725	LOC_Os02g01920	diphosphomevalonate decarboxylase, putative, expressed
Os.10551.1.S1_at	952.648	727.759	1046.54	536.648	697.093	439.537	1011.87	1270.76	834.87	-1.14322	0.397212	-1.86311	0.0150366	1.6297	0.0491933	LOC_Os10g32550	chaperonin CPN60-1, mitochondrial precursor, putative, expressed
Os.10572.1.S1_at	642.537	467.315	619.982	516.315	492.315	951.315	1073.87	796.982	1222.65	-1.78832	0.0330707	-1.57836	0.0619325	-1.13302	0.658399	LOC_Os03g59360	remorin, putative, expressed
Os.10591.1.S1_at	121.226	78.3377	78.3377	52.3156	63.4334	58.5091	132.004	126.944	79.0933	-1.21641	0.313806	-1.93989	0.0242071	1.59477	0.107	LOC_Os04g50790	nucleic acid binding protein, putative, expressed
Os.10597.1.S1_at	158.759	244.982	206.982	233.204	233.204	150.537	398.426	370.537	280.87	-1.719	0.012993	-1.70167	0.0138018	-1.01019	0.96217	LOC_Os01g53350	anthocyanidin 5,3-O-glucosyltransferase, putative, expressed
Os.10606.3.S1_x_at	70.9663	46.9935	48.2639	24.0979	33.633	45.1118	56.9663	47.5219	45.3376	1.10945	0.547366	-1.45684	0.117568	1.61629	0.0488611	LOC_Os01g48190	fiber protein Fb2, putative, expressed
Os.10615.1.S1_s_at	73.426	434.729	199.204	436.729	443.093	192.537	1707.43	1432.09	1271.54	-6.23596	0.000180488	-4.11342	0.000320104	-1.516	0.45122	LOC_Os12g02310	nonspecific lipid-transfer protein 2 precursor, putative, expressed
Os.10615.1.S1_x_at	152.87	273.315	217.87	287.204	300.426	214.648	914.093	508.426	654.87	-3.22548	0.00358675	-2.58936	0.00623888	-1.24567	0.627717	LOC_Os12g02310	nonspecific lipid-transfer protein 2 precursor, putative, expressed
Os.10619.1.S2_at	90.7875	83.6482	79.6862	99.6482	82.426	114.093	112.426	110.87	168.426	-1.54147	0.0385325	-1.32264	0.116433	-1.16545	0.450614	LOC_Os05g44770	receptor-like protein kinase 5 precursor, putative, expressed
Os.10620.1.S1_at	2042.43	4096.2	2599.98	3307.54	4582.32	3001.2	5539.87	4855.43	5177.43	-1.78206	0.013433	-1.42986	0.0553935	-1.24631	0.317378	LOC_Os05g07940	lactoylglutathione lyase, putative, expressed
Os.10636.1.A1_at	134.982	80.8781	67.2038	102.093	74.0693	67.7657	219.648	269.759	223.092	-2.5171	0.000814472	-2.92095	0.000511249	1.16044	0.592786	LOC_Os06g06470	heat shock protein STI, putative, expressed
Os.10636.2.A1_x_at	172.697	141.591	199.697	146.369	124.982	187.585	320.204	238.252	258.03	-1.58854	0.0124766	-1.77908	0.00591902	1.11995	0.545168	LOC_Os06g06470	heat shock protein STI, putative, expressed
Os.10652.1.S1_at	528.982	707.426	713.204	428.87	644.537	499.648	844.315	1125.09	1326.87	-1.69074	0.015814	-2.09546	0.00531738	1.23938	0.387764	LOC_Os03g03810	flower-specific gamma-thionin precursor, putative, expressed
Os.10659.1.S1_at	42.7521	42.2124	41.0203	43.529	45.4536	35.9343	131.12	124.205	139.194	-3.13148	7.77538e-07	-3.15825	7.59456e-07	1.00855	0.936416	LOC_Os07g26100	expressed protein
Os.10659.1.S1_s_at	39.5305	39.6562	34.7459	42.0803	40.9922	30.5375	186.617	199.582	212.582	-5.25557	4.1261e-07	-5.27049	4.10983e-07	1.00284	0.988148	LOC_Os07g26100	expressed protein
Os.10660.1.S1_at	46.2136	62.4358	40.5726	64.0148	66.6483	56.9992	1124.2	1042.2	857.982	-20.2677	5.86574e-06	-16.1161	6.34705e-06	-1.2576	0.849178	LOC_Os07g06834	expressed protein
Os.10662.1.S1_at	355.537	536.982	432.537	507.875	611.209	436.537	674.537	793.32	621.426	-1.57675	0.0127279	-1.34305	0.0498934	-1.174	0.330841	LOC_Os01g15320	rapid alkalinization factor 1 precursor, putative, expressed
Os.10671.1.S1_at	379.065	286.315	318.398	345.774	226.87	342.629	668.537	544.759	716.204	-1.96132	0.00147776	-2.10811	0.00102845	1.07484	0.702783	LOC_Os01g64960	photosystem II 22 kDa protein, chloroplast precursor, putative, expressed
Os.10675.1.A1_at	26.8903	69.9023	29.0134	36.5498	61.2163	18.68	147.013	98.0442	124.105	-2.93438	0.00541759	-3.17024	0.00453438	1.08038	0.875706	LOC_Os01g68140	expressed protein
Os.10678.1.S1_at	39.4174	20.7684	39.8613	16.743	16.1757	14.6454	37.5549	20.7684	20.7684	1.26495	0.350045	-1.66284	0.178237	2.10341	0.0442184	LOC_Os10g05990	proline-rich protein, putative, expressed
Os.1071.1.S1_at	196.426	205.87	203.87	395.204	289.87	289.87	327.315	472.204	289.87	-1.79718	0.0240946	-1.11739	0.504437	-1.60838	0.062168	LOC_Os01g03040	expressed protein
Os.10733.1.S1_at	1167.2	2367.76	1819.87	1203.76	1669.87	1202.09	3557.98	3210.76	3118.31	-1.84638	0.00373422	-2.42584	0.00106795	1.31384	0.242854	LOC_Os07g38130	polygalacturonase inhibitor 1 precursor, putative, expressed
Os.10751.1.S1_at	16.591	26.0659	31.3264	27.6144	11.4612	29.1138	37.2518	55.9625	37.0623	-1.76089	0.0515154	-1.91051	0.0368035	1.08497	0.811233	LOC_Os10g41100	CCT motif family protein, expressed
Os.10754.1.S1_at	237.537	1077.87	550.315	474.537	1001.31	991.648	1270.65	1555.98	1561.43	-2.35193	0.017197	-1.77834	0.0475432	-1.32254	0.465943	LOC_Os03g06520	sulfate transporter 3.1, putative, expressed
Os.10797.1.S1_at	158.648	112.783	45.2408	98.9572	97.0931	55.7039	125.716	212.537	209.426	-1.72949	0.0848742	-2.17545	0.038495	1.25786	0.583446	LOC_Os02g01380	expressed protein
Os.10823.2.S1_at	137.764	151.093	163.759	212.192	235.081	187.477	106.06	114.595	55.1537	1.64105	0.0248692	2.30142	0.000935484	-1.4024	0.0221593	LOC_Os05g40890	expressed protein
Os.10830.1.S1_at	1048.65	2854.87	2031.31	2134.31	2607.65	2276.2	3834.65	3819.31	3194.76	-1.82797	0.0135107	-1.54581	0.0358066	-1.18254	0.474814	LOC_Os08g41320	BHLH transcription factor, putative, expressed
Os.10836.1.S1_at	624.537	454.204	458.537	524.204	435.759	448.648	305.87	393.315	314.093	1.51713	0.0204186	1.39015	0.0563841	1.09134	0.471802	LOC_Os04g53200	DNA polymerase III, epsilon subunit, putative, expressed
Os.10841.1.S1_at	518.982	854.093	585.982	698.093	976.315	1056.43	1580.76	1852.31	1882.2	-2.71318	0.000247082	-1.94639	0.00100964	-1.39395	0.12604	LOC_Os03g18770	wound-induced protein 1, putative, expressed
Os.10853.1.S1_at	163.345	145.204	182.204	133.648	116.759	176.874	201.537	226.315	303.982	-1.49125	0.0383904	-1.71277	0.0156362	1.14855	0.512579	LOC_Os02g39930	OsTIL-1 - Oryza sativa Temperature-induced lipocalin-1, expressed
Os.10880.1.S1_at	106.862	99.3164	99.6393	100.315	52.3149	39.2923	100.315	182.204	113.426	-1.29471	0.287749	-2.06305	0.0385307	1.59345	0.190948	LOC_Os04g45270	pepsin A, putative, expressed
Os.10910.1.A1_at	55.8811	62.6454	72.093	125.981	101.143	86.4766	74.9833	76.4264	77.5743	-1.20126	0.255931	1.36953	0.032446	-1.64517	0.00691874	LOC_Os02g54760	cyclic nucleotide-gated ion channel 14, putative, expressed
Os.10937.1.S1_at	613.315	445.537	499.759	340.315	381.537	251.315	460.87	763.093	728.648	-1.25279	0.208673	-2.00645	0.0128099	1.60159	0.0812954	LOC_Os03g09250	inositol-3-phosphate synthase, putative, expressed
Os.10941.1.S1_at	216.982	270.759	242.426	151.204	189.093	121.426	345.426	562.982	563.982	-2.01651	0.007605	-3.1889	0.00171495	1.5814	0.203809	LOC_Os03g11614	MADS-box transcription factor 1, putative, expressed
Os.10959.1.S1_at	496.204	571.648	691.87	597.315	630.315	1021.98	993.982	932.093	1769.76	-2.10024	0.042249	-1.64288	0.103145	-1.27839	0.539366	LOC_Os12g19470	ribulose bisphosphate carboxylase small chain C, chloroplast precursor, putative, expressed
Os.10972.1.S1_at	114.799	227.315	161.65	135.65	155.538	96.1577	221.426	286.315	256.872	-1.5178	0.0425163	-1.97398	0.00994136	1.30055	0.2956	LOC_Os01g65670	amino acid transporter, putative, expressed
Os.10987.1.S1_at	3551.09	2341.09	3359.43	2411.65	2142.43	2341.09	2075.76	2529.31	1376.87	1.54659	0.0396577	1.15266	0.492104	1.34175	0.108062	LOC_Os03g63410	elongation factor Tu, mitochondrial precursor, putative, expressed
Os.10994.1.S1_at	584.315	390.982	640.204	445.759	382.426	507.426	360.537	317.537	337.426	1.59084	0.0275005	1.31523	0.173364	1.20956	0.225526	LOC_Os03g48840	structural constituent of ribosome, putative, expressed
Os.11015.1.S1_at	100.255	56.2315	122.648	93.9626	65.9165	73.472	18.6055	63.0276	40.468	2.2861	0.0415122	1.91113	0.116819	1.1962	0.479634	LOC_Os03g56070	expressed protein
Os.11022.1.S1_at	4390.32	2817.98	3422.31	3504.98	2827.2	3235.87	2152.54	2354.76	2477.76	1.52191	0.0261885	1.36979	0.0829581	1.11105	0.425452	LOC_Os09g32526	FK506-binding protein 2-1 precursor, putative, expressed
Os.11022.1.S1_x_at	2939.87	2071.31	2610.31	2568.09	2071.31	2230.43	1615.54	1691.54	1417.65	1.61311	0.00803288	1.45402	0.0279079	1.10942	0.351206	LOC_Os09g32526	FK506-binding protein 2-1 precursor, putative, expressed
Os.11025.1.S1_at	263.982	178.093	239.648	201.773	169.093	195.426	112.426	174.204	103.145	1.74902	0.015038	1.45287	0.0877227	1.20384	0.231057	LOC_Os11g47800	GTP binding protein, putative, expressed
Os.11046.1.S1_at	49.9219	138.005	49.7832	61.5781	233.315	102.563	369.783	344.005	282.561	-4.19144	0.00309183	-2.50682	0.00932992	-1.67202	0.353876	LOC_Os06g39240	endothelial differentiation-related factor 1, putative, expressed
Os.11065.1.A1_at	1992.43	2509.76	874.982	1208.65	1180.65	112.537	2720.43	4133.31	2918.76	-1.81741	0.0531278	-3.90614	0.00733467	2.14929	0.167116	LOC_Os03g19600	PE_PGRS family protein, putative, expressed
Os.11098.1.S1_at	219.648	146.982	201.093	140.87	110.347	226.204	308.537	207.759	377.537	-1.57442	0.0830363	-1.87221	0.0378967	1.18914	0.586044	LOC_Os05g45030	calcium homeostasis regulator CHoR1, putative, expressed
Os.11123.1.S1_at	605.87	589.426	633.093	481.759	595.982	270.315	850.759	1245.2	665.537	-1.51035	0.100169	-2.04851	0.0258933	1.35632	0.356072	LOC_Os07g43070	expressed protein
Os.11140.1.S1_at	753.315	1175.09	775.537	953.87	1114.76	770.648	1308.54	1701.76	1687.87	-1.73752	0.00868948	-1.6547	0.0118227	-1.05005	0.803769	LOC_Os03g49170	nucleic acid binding protein, putative, expressed
Os.11141.1.S1_at	75.9852	101.706	75.2054	97.5371	95.5407	101.87	122.12	147.589	194.652	-1.83617	0.00953617	-1.57438	0.0239339	-1.16628	0.484283	LOC_Os08g42400	NAC domain-containing protein 68, putative, expressed
Os.11154.1.S1_a_at	16.899	25.8161	16.3844	10.6409	16.0565	18.1677	34.3841	32.3626	22.0819	-1.50304	0.0647751	-1.9799	0.0156445	1.31727	0.321275	LOC_Os03g06700	fatty acid elongase, putative, expressed
Os.11154.2.S1_x_at	25.459	32.2654	21.2721	20.1442	24.9574	12.4928	42.871	41.9042	26.2767	-1.40578	0.120492	-1.92817	0.0235094	1.3716	0.272645	LOC_Os03g06700	fatty acid elongase, putative, expressed
Os.11195.1.S1_at	1350.31	3089.31	1786.09	1791.76	2959.98	1064.31	3930.65	4371.54	3840.65	-1.95043	0.020942	-2.08781	0.0159729	1.07044	0.836832	LOC_Os07g17330	B12D protein, expressed
Os.11197.2.S1_x_at	123.007	123.321	208.562	73.2377	58.2357	100.315	59.2224	78.8524	70.487	2.18108	0.0188548	1.11136	0.773781	1.96252	0.0277475	LOC_Os09g30438	expressed protein
Os.11202.1.S1_at	1604.76	3392.98	2990.09	2881.09	2714.31	4134.65	6591.65	4452.76	4030.2	-1.8872	0.0341684	-1.54928	0.0851569	-1.21811	0.527049	LOC_Os08g06100	quercetin 3-O-methyltransferase 1, putative, expressed
Os.11216.1.S1_at	1010.54	658.537	1022.65	811.759	794.648	940.648	523.315	578.426	556.87	1.62288	0.0170377	1.53566	0.0306768	1.0568	0.663155	LOC_Os03g55090	alpha-1,4 glucan phosphorylase, L isozyme, chloroplast precursor, putative, expressed
Os.11225.1.S1_at	28.7961	30.1801	21.1801	19.4299	33.8577	18.9845	53.5246	33.8045	80.1801	-2.08978	0.0499413	-2.31775	0.0370905	1.10909	0.832474	LOC_Os07g40850	protein app1, putative, expressed
Os.11244.1.S1_x_at	913.204	926.315	1019.2	900.537	1427.65	912.648	364.87	801.315	734.537	1.50402	0.129954	1.70505	0.0495395	-1.13366	0.510353	LOC_Os06g04200	granule-bound starch synthase 1, chloroplast precursor, putative, expressed
Os.11253.1.S1_at	132.426	186.87	271.426	214.982	114.759	173.869	274.537	424.648	255.424	-1.616	0.0884076	-1.89553	0.0453753	1.17298	0.643891	LOC_Os01g63210	expressed protein
Os.11263.1.A1_at	372.093	604.315	464.982	605.759	668.426	315.315	818.648	767.426	770.426	-1.63488	0.0275379	-1.48254	0.0514505	-1.10276	0.656	LOC_Os11g17930	expressed protein
Os.11266.1.S1_at	16.542	16.7656	17.6479	18.314	19.2454	16.3958	30.7646	28.5276	25.5994	-1.66599	0.000214016	-1.57337	0.00035606	-1.05887	0.509723	LOC_Os04g27060	auxin-induced protein PCNT115, putative, expressed
Os.11313.1.S1_at	94.2971	26.8624	119.964	114.075	96.2038	134.964	191.742	154.964	279.408	-2.59665	0.0162637	-1.81355	0.0523814	-1.43181	0.40556	LOC_Os03g18850	pathogenesis-related protein 1, putative, expressed
Os.11316.1.S1_at	175.315	390.426	292.228	290.093	328.093	590.982	601.982	630.315	714.426	-2.26899	0.00937008	-1.60997	0.0435559	-1.40934	0.270469	LOC_Os01g68020	protein binding protein, putative, expressed
Os.11330.1.S2_at	874.981	9269.87	4664.43	6766.87	8853.98	6550.87	10720.1	9609.42	10155.5	-2.05851	0.0462957	-1.37495	0.232526	-1.49715	0.284169	LOC_Os07g26690	aquaporin PIP2.1, putative, expressed
Os.11354.1.S1_at	135.76	142.982	90.8706	70.3151	84.3151	47.9818	196.315	151.537	243.426	-1.59973	0.0332101	-2.91828	0.00292495	1.82424	0.0835165	LOC_Os04g51460	xyloglucan endotransglucosylase/hydrolase protein 15 precursor, putative, expressed
Os.11356.1.A1_at	1816.43	1120.76	1438.76	1583.76	1120.76	1575.31	711.204	890.204	948.204	1.71632	0.0295539	1.67862	0.0360113	1.02246	0.886078	LOC_Os02g12670	ATP binding protein, putative, expressed
Os.11373.1.S1_at	3289.09	2448.76	3515.54	2027.43	1975.76	1242.98	1456.65	2137.65	836.982	2.0882	0.0123288	1.18389	0.572346	1.76384	0.0260954	LOC_Os03g26430	aldose 1-epimerase, putative, expressed
Os.11376.1.S1_at	83.8707	146.426	92.5367	80.8331	163.028	67.7664	129.093	329.089	286.473	-2.30662	0.0503014	-2.38956	0.0460665	1.03596	0.950373	LOC_Os06g06490	U-box domain containing protein, expressed
Os.11380.1.S1_s_at	1770.65	1559.2	1740.43	1919.31	1669.2	2145.98	1418.98	1172.65	1170.65	1.34766	0.0217435	1.52421	0.0035416	-1.131	0.169175	LOC_Os12g35590	expressed protein
Os.11398.1.S1_at	1304.53	302.538	943.53	166.871	82.9743	29.8466	81.5375	78.6491	110.53	9.42166	0.0199193	1.03315	0.99052	9.11932	0.0202352	LOC_Os10g05980	proline-rich protein, putative, expressed
Os.11399.1.S1_at	53.5222	21.8558	36.2543	35.209	34.6006	14.9029	39.172	97.7037	90.4417	-2.0363	0.0716521	-2.6834	0.0359388	1.31778	0.629422	LOC_Os05g28200	bacteriochlorophyll synthase 34 kDa chain, putative, expressed
Os.11419.1.S1_at	240.648	288.87	349.426	196.537	309.982	242.759	324.204	400.315	483.426	-1.37431	0.0832832	-1.61214	0.027581	1.17306	0.444676	LOC_Os03g11910	heat shock 70 kDa protein 1, putative, expressed
Os.11429.1.S1_at	123.272	90.2127	119.841	96.1744	83.3152	75.6498	119.841	137.982	152.063	-1.22969	0.086511	-1.60652	0.00608563	1.30644	0.0814609	LOC_Os01g05060	mitochondrial glycoprotein, expressed
Os.11432.1.S1_s_at	53.2857	66.6568	66.6568	72.1013	50.1682	49.9044	116.99	96.2124	73.8359	-1.53826	0.0351868	-1.66714	0.0211909	1.08378	0.710725	LOC_Os01g62360	expressed protein
Os.11445.1.S1_at	5322.2	2259.43	5621.87	1609.31	1242.31	118.759	775.426	2237.98	1704.76	2.79844	0.0314375	-1.5884	0.585957	4.44504	0.015066	LOC_Os06g35970	meiosis 5, putative, expressed
Os.11454.2.S1_at	109.517	70.552	103.681	100.475	71.2186	82.9061	51.9479	64.1075	63.4409	1.58081	0.0321705	1.41841	0.0924593	1.11449	0.467136	LOC_Os01g34970	multidrug resistance protein 8, putative, expressed
Os.11456.1.S1_at	114.426	165.092	123.013	122.019	146.204	97.2038	201.87	197.971	171.686	-1.41983	0.0245496	-1.564	0.0108656	1.10154	0.536821	LOC_Os07g47830	pectinesterase-1 precursor, putative, expressed
Os.11465.1.S1_at	394.759	1018.31	891.982	748.87	727.759	399.426	2362.43	1171.43	1308.87	-2.10091	0.0552658	-2.58133	0.0322262	1.22867	0.702153	LOC_Os11g33270	xyloglucan endotransglucosylase/hydrolase precursor, putative, expressed
Os.11476.1.S1_at	146.373	104.464	108.532	79.8943	82.4635	55.4462	132.696	247.858	187.635	-1.58108	0.0599995	-2.60871	0.00815662	1.64996	0.167877	LOC_Os06g10230	receptor-like protein kinase 5 precursor, putative, expressed
Os.1148.1.S1_at	39.7629	30.299	35.6675	32.6818	39.7629	40.7436	49.874	44.6983	71.3184	-1.56901	0.0337459	-1.46562	0.0532884	-1.07055	0.74567	LOC_Os03g03020	50S ribosomal protein L11, chloroplast precursor, putative, expressed
Os.11484.1.S1_at	219.648	124.79	228.678	143.122	103.648	160.456	113.789	129.123	75.1227	1.80206	0.0424596	1.28045	0.403849	1.40737	0.145966	LOC_Os11g34210	aspartyl/glutamyl-tRNA amidotransferase subunit B, putative, expressed
Os.11491.1.S1_at	70.1164	168.648	71.7592	76.1164	167.093	133.093	193.093	369.87	495.314	-3.40804	0.0200615	-2.81231	0.0286508	-1.21183	0.791632	LOC_Os03g19290	expressed protein
Os.11494.1.S1_a_at	343.759	237.537	387.315	324.537	263.204	353.204	168.537	224.093	188.537	1.66667	0.0268526	1.61906	0.0353127	1.0294	0.842067	LOC_Os12g10784	2-dehydro-3-deoxyphosphooctonate aldolase, putative, expressed
Os.11499.1.S1_at	262.426	339.537	338.426	315.65	311.763	286.315	508.426	594.648	469.87	-1.67265	0.00133114	-1.72146	0.00107433	1.02918	0.820016	LOC_Os08g41340	ras-related protein ARA-4, putative, expressed
Os.11534.1.S1_at	426.537	426.537	458.426	258.759	329.093	321.204	858.315	718.537	962.315	-1.93608	0.000536546	-2.79319	0.000112369	1.44271	0.0704559	LOC_Os05g10670	zinc finger C-x8-C-x5-C-x3-H type family protein, expressed
Os.11547.1.S1_s_at	155.272	191.101	121.057	188.658	189.852	152.458	224.942	312.768	264.87	-1.71701	0.00759688	-1.51154	0.018703	-1.13593	0.482991	LOC_Os06g48030	peroxidase 16 precursor, putative, expressed
Os.11552.1.S2_at	220.591	183.033	233.537	175.7	185.033	250.458	489.7	229.367	543.648	-1.98178	0.0447368	-2.06599	0.0388487	1.04249	0.919804	LOC_Os04g59150	peroxidase 12 precursor, putative, expressed
Os.11557.1.S1_at	55.4936	74.3374	43.6353	49.0763	55.4936	38.6078	63.5962	80.7754	96.2436	-1.3871	0.0959326	-1.68054	0.0286833	1.21155	0.407726	LOC_Os07g49360	peroxidase 21 precursor, putative, expressed
Os.11568.2.S1_at	232.759	190.982	248.759	164.315	152.315	126.648	286.204	260.87	176.093	-1.07534	0.61576	-1.63141	0.0265427	1.51711	0.0537686	LOC_Os12g06610	expressed protein
Os.11573.2.A1_a_at	188.315	202.204	213.982	298.87	231.982	392.204	483.648	336.093	532.204	-2.23647	0.00676478	-1.46464	0.0593665	-1.52697	0.135488	LOC_Os11g47970	ribulose bisphosphate carboxylase/oxygenase activase, chloroplast precursor, putative, expressed
Os.11573.2.A2_a_at	423.204	508.093	463.093	586.982	527.204	688.537	1162.76	1141.54	1397.09	-2.65449	7.08819e-05	-2.05322	0.000211673	-1.29284	0.138448	LOC_Os11g47970	ribulose bisphosphate carboxylase/oxygenase activase, chloroplast precursor, putative, expressed
Os.11573.5.A1_x_at	350.87	400.204	439.426	524.315	429.87	614.982	862.982	759.982	976.537	-2.18354	0.00054688	-1.65661	0.00276052	-1.31807	0.122929	LOC_Os11g47970	ribulose bisphosphate carboxylase/oxygenase activase, chloroplast precursor, putative, expressed
Os.11573.7.A1_x_at	573.093	664.759	541.759	765.426	654.648	891.426	1425.43	1449.31	1491.87	-2.45369	1.17609e-05	-1.88908	4.44793e-05	-1.29888	0.0350825	LOC_Os11g47970	ribulose bisphosphate carboxylase/oxygenase activase, chloroplast precursor, putative, expressed
Os.11598.1.S1_at	2228.09	1603.31	2102.65	2029.54	1737.31	2457.76	1308.31	1270.76	1520.31	1.44755	0.0434384	1.51842	0.0254515	-1.04896	0.70023	LOC_Os12g13590	exocyst complex component 5, putative, expressed
Os.11608.1.S1_at	52.9854	159.981	116.204	109.315	111.87	181.648	241.864	146.462	264.641	-1.98367	0.0476727	-1.62094	0.10364	-1.22378	0.592773	LOC_Os01g53880	OsIAA6 - Auxin-responsive Aux/IAA gene family member, expressed
Os.11650.1.S1_at	88.0818	113.416	95.4487	112.426	113.883	122.474	182.083	155.204	142.251	-1.61489	0.00197896	-1.37489	0.00965601	-1.17456	0.188981	LOC_Os03g37640	transparent testa 12 protein, putative, expressed
Os.11651.1.S1_at	456.426	770.982	589.982	649.87	864.537	734.315	1018.54	1048.98	1124.76	-1.75652	0.0027529	-1.4196	0.0153753	-1.23734	0.176295	LOC_Os04g54630	SEP2, putative, expressed
Os.11652.1.S1_at	443.759	666.87	682.204	519.204	512.982	710.648	1199.31	817.093	861.759	-1.60537	0.0303908	-1.65143	0.0256477	1.02869	0.900912	LOC_Os08g15230	expressed protein
Os.11657.1.S1_at	4175.87	2299.76	3433.54	2612.87	2382.65	2747.98	2049.09	2027.09	1910.65	1.65516	0.0283405	1.29342	0.245705	1.27968	0.163852	LOC_Os01g47760	OsGrx_I1 - glutaredoxin subgroup III, expressed
Os.11671.1.S1_at	125.159	90.8728	123.175	61.7794	71.2429	80.5475	110.141	137.762	134.064	-1.12606	0.291382	-1.78849	0.00387098	1.58827	0.014524	LOC_Os02g02390	RNA binding protein, putative, expressed
Os.11687.1.S1_a_at	226.759	168.648	224.203	169.537	173.315	221.315	310.426	271.426	344.537	-1.49511	0.00891315	-1.64205	0.00413487	1.09828	0.517317	LOC_Os03g61220	nucleolar RNA helicase 2, putative, expressed
Os.11694.2.S1_at	300.315	220.537	318.204	286.648	252.093	335.537	179.204	178.093	223.204	1.4454	0.0432491	1.50608	0.0272606	-1.04198	0.739766	LOC_Os02g04420	expressed protein
Os.11718.1.S1_at	38.8451	34.7456	34.0437	37.001	34.3458	34.1952	81.5468	64.439	80.3339	-2.10267	0.00015738	-2.14436	0.000142726	1.01983	0.887418	LOC_Os12g02980	apyrase precursor, putative, expressed
Os.11773.1.S1_at	528.204	394.537	341.093	297.315	404.537	431.759	730.537	519.537	889.315	-1.69278	0.0310019	-1.88723	0.0181146	1.11487	0.691162	LOC_Os05g27730	OsWRKY53 - Superfamily of rice TFs having WRKY and zinc finger domains, expressed
Os.11774.1.S1_s_at	1411.98	979.648	1116.98	832.204	787.648	839.315	1243.98	1509.87	1375.31	-1.17687	0.141602	-1.67909	0.00387826	1.42675	0.0287512	LOC_Os05g03760	zinc finger transcription factor-like protein, putative, expressed
Os.11774.1.S1_x_at	1275.87	1032.09	1102.43	678.87	687.204	984.315	1170.2	1547.65	1177.2	-1.14211	0.303188	-1.6572	0.0115238	1.45099	0.0489474	LOC_Os05g03760	zinc finger transcription factor-like protein, putative, expressed
Os.11778.1.S1_a_at	891.093	2366.87	842.982	1538.87	1976.43	2037.2	3631.87	3682.09	3282.87	-2.584	0.00265688	-1.90848	0.00875492	-1.35396	0.313736	LOC_Os03g58580	nitrate and chloride transporter, putative, expressed
Os.11789.1.S1_at	51.9041	74.0913	59.1248	43.7415	46.8915	44.5755	55.3721	147.35	117.759	-1.73121	0.0949408	-2.37027	0.0350617	1.36915	0.492713	LOC_Os03g01880	carboxy-lyase, putative, expressed
Os.11826.1.S1_at	304.537	307.982	323.204	256.426	314.315	315.759	468.426	461.759	445.426	-1.47011	0.00015924	-1.55173	8.77116e-05	1.05552	0.385652	LOC_Os06g30130	serine/threonine-protein kinase receptor precursor, putative, expressed
Os.11837.1.S1_at	75.4786	99.0342	91.2919	78.8401	81.4265	96.5897	166.618	209.701	166.912	-2.04372	0.000525397	-2.11492	0.000442622	1.03484	0.835434	LOC_Os04g26920	IN2-2 protein, putative, expressed
Os.11839.1.S1_s_at	320.735	225.759	321.87	207.759	187.315	150.648	259.958	320.402	197.655	1.11613	0.492579	-1.42566	0.109416	1.59122	0.0401833	LOC_Os07g08170	ruvB-like 1, putative, expressed
Os.11840.1.S1_at	6352.98	8492.76	6554.65	1231.31	1855.65	1414.2	1397.43	1192.43	2060.76	4.60163	0.000100732	-1.0332	0.93813	4.75441	9.58048e-05	LOC_Os06g40120	IDS4-like protein, putative, expressed
Os.11844.1.S1_at	105.204	78.2467	150.632	76.9827	60.0345	79.9134	76.9827	62.1122	58.1765	1.69352	0.0494062	1.09966	0.736246	1.54004	0.0801631	LOC_Os01g37040	expressed protein
Os.11867.2.S1_at	645.982	1134.09	988.648	862.426	1029.43	804.648	1425.87	1552.09	1365.76	-1.56885	0.00887055	-1.61087	0.00725	1.02678	0.867077	LOC_Os05g33940	hsr203J, putative, expressed
Os.11899.1.S1_at	130.87	330.759	231.982	241.204	353.204	383.537	406.759	367.315	548.426	-1.90669	0.0299342	-1.35233	0.171923	-1.40993	0.24788	LOC_Os12g32360	expressed protein
Os.11907.1.S1_at	28.4801	58.1309	47.9727	42.8173	46.3104	76.5338	98.9245	84.204	114.575	-2.21204	0.00654434	-1.79706	0.0164484	-1.23092	0.467099	LOC_Os11g41600	expressed protein
Os.1191.1.S1_at	177.379	155.189	165.315	256.641	174.093	111.426	380.87	351.537	366.982	-2.20813	0.0013049	-2.02779	0.00192912	-1.08893	0.69135	LOC_Os03g04060	basic endochitinase C precursor, putative, expressed
Os.11927.1.S1_x_at	133.529	109.107	132.659	134.064	127.6	142.276	181.513	193.87	297.949	-1.79414	0.018593	-1.66691	0.0275961	-1.07633	0.768784	LOC_Os03g18200	heat shock protein binding protein, putative, expressed
Os.11930.1.S1_at	59.7373	41.3498	40.2065	31.0898	37.2066	45.2062	64.7604	69.3203	64.7616	-1.4073	0.0223087	-1.75188	0.00396098	1.24485	0.190322	LOC_Os01g11110	14-3-3-like protein, putative, expressed
Os.11941.1.S1_at	75.7596	153.093	77.2361	101.393	225.982	165.422	160.759	242.648	271.537	-2.20506	0.0342681	-1.36962	0.226554	-1.60998	0.216525	LOC_Os09g35790	heat shock factor protein 7, putative, expressed
Os.11942.1.S1_at	223.426	258.315	203.87	292.093	310.537	266.315	345.87	354.315	386.093	-1.58439	0.000471101	-1.25011	0.00981724	-1.2674	0.020053	LOC_Os04g48390	beta-lactamase, class A, putative, expressed
Os.11962.1.S1_at	79.5622	80.3155	75.7581	72.6733	77.8713	78.8944	116.005	95.8705	140.075	-1.49362	0.0106671	-1.53396	0.00848262	1.02701	0.852112	LOC_Os09g29200	glutathione S-transferase, putative, expressed
Os.11975.1.S1_at	148.982	148.982	206.882	134.093	97.2041	102.648	204.648	201.093	135.933	-1.07295	0.651848	-1.62204	0.0366834	1.51176	0.0698732	LOC_Os01g68310	expressed protein
Os.12002.1.S1_a_at	295.161	211.415	353.605	267.905	197.605	298.881	149.193	165.315	140.553	1.89025	0.0183436	1.67976	0.0496706	1.12531	0.476471	LOC_Os10g25140	alanine aminotransferase 2, putative, expressed
Os.12002.1.S2_at	99.757	135.868	147.435	106.87	107.181	104.794	176.424	140.646	163.579	-1.25476	0.0663073	-1.50747	0.00991479	1.2014	0.190861	LOC_Os10g25140	alanine aminotransferase 2, putative, expressed
Os.12008.1.S1_at	206.315	537.982	442.204	429.648	512.87	567.093	894.537	1265.43	887.759	-2.56867	0.00356022	-2.01888	0.00865821	-1.27232	0.451752	LOC_Os06g25439	3-beta hydroxysteroid dehydrogenase/isomerase, putative, expressed
Os.12008.2.S1_at	260.648	240.759	263.761	182.759	200.87	229.093	392.648	370.426	416.315	-1.54134	0.000159271	-1.92483	2.6816e-05	1.2488	0.0217555	LOC_Os06g25439	3-beta hydroxysteroid dehydrogenase/isomerase, putative, expressed
Os.12012.1.S1_at	790.426	1879.54	1337.65	1413.76	1764.65	1584.54	2305.2	1989.09	2535.65	-1.70424	0.0199366	-1.43398	0.0608134	-1.18847	0.4322	LOC_Os10g25290	pnFL-2, putative, expressed
Os.12048.1.S1_at	260.648	731.759	525.426	446.093	474.093	897.759	831.426	882.426	1166.09	-1.8974	0.0486041	-1.58418	0.102687	-1.19772	0.606231	LOC_Os08g03350	LHT1, putative, expressed
Os.12077.1.S1_at	57.0704	155.122	70.2316	75.4276	61.5018	94.8628	225.025	227.358	321.565	-2.74038	0.00440792	-3.33898	0.00273878	1.21844	0.663979	LOC_Os08g44270	vignain precursor, putative, expressed
Os.12104.1.S1_at	201.982	392.982	302.648	339.093	374.204	382.315	568.426	464.315	511.982	-1.72093	0.0062609	-1.40992	0.0289928	-1.22059	0.254908	LOC_Os08g33160	ZIM motif family protein, expressed
Os.12130.1.S1_at	229.093	162.759	184.759	141.648	133.537	105.549	153.786	222.982	161.526	1.07118	0.634954	-1.41383	0.0855849	1.51447	0.0431746	LOC_Os01g73550	mitochondrial-processing peptidase alpha subunit, mitochondrial precursor, putative, expressed
Os.12134.1.S1_at	414.759	596.759	606.537	322.093	511.537	715.204	911.204	1055.98	1327.09	-2.03595	0.00848182	-2.12694	0.00706503	1.04469	0.878961	LOC_Os04g45810	homeodomain-leucine zipper transcription factor TaHDZipI-1, putative, expressed
Os.12145.1.S1_at	174.426	176.131	125.648	54.939	65.1035	61.4117	180.87	83.4642	242.093	-1.06346	0.810178	-2.79094	0.0356183	2.62438	0.0499199	LOC_Os02g47470	cytochrome P450 90D2, putative, expressed
Os.12156.1.S1_at	18.8876	20.4356	22.4425	16.897	21.2163	16.5141	30.8109	40.9922	30.7344	-1.6601	0.00505512	-1.87703	0.00230882	1.13067	0.479369	LOC_Os10g25487	NBS-LRR disease resistance protein, putative, expressed
Os.12186.1.S1_at	910.759	745.093	640.87	497.759	663.093	462.315	824.648	1733.87	1851.87	-1.9203	0.0440233	-2.71715	0.0154061	1.41496	0.449012	LOC_Os03g21040	expressed protein
Os.12186.2.S1_x_at	169.175	147.876	135.956	122.985	141.537	111.452	160.397	216.558	292.759	-1.47838	0.0717568	-1.78128	0.0253132	1.20489	0.467222	LOC_Os03g21040	expressed protein
Os.12187.1.S1_at	209.718	47.8029	165.315	53.9808	38.8884	32.3479	56.2038	79.7518	52.8733	2.23926	0.101601	-1.50801	0.618333	3.37683	0.0493305	LOC_Os11g10750	serine carboxypeptidase F13S12.6 precursor, putative, expressed
Os.12200.1.S1_s_at	639.426	444.61	865.87	466.315	393.204	447.982	438.725	419.268	199.204	1.84441	0.0463271	1.23676	0.50906	1.49132	0.121727	LOC_Os03g57200	glutathione S-transferase parA, putative, expressed
Os.12201.2.S1_at	354.648	212.759	212.537	243.982	247.997	146.759	451.759	482.537	319.759	-1.60788	0.0443625	-1.96334	0.016606	1.22107	0.478773	LOC_Os09g27820	1-aminocyclopropane-1-carboxylate oxidase 1, putative, expressed
Os.12228.1.S1_at	282.325	220.547	278.325	280.093	276.489	275.837	423.204	379.769	474.88	-1.63576	0.000995561	-1.53511	0.00174662	-1.06557	0.561085	LOC_Os02g04160	transcription elongation factor 1, putative, expressed
Os.12234.2.S1_s_at	60.6346	113.659	80.7582	43.4896	85.4367	21.9287	195.103	452.214	216.87	-3.38828	0.0273984	-5.7286	0.014604	1.69071	0.637698	LOC_Os06g11610	heat shock 22 kDa protein, mitochondrial precursor, putative, expressed
Os.12241.1.S1_at	867.648	1349.31	1039.87	923.87	1349.31	1488.09	2249.87	2146.31	2624.65	-2.15572	0.00113385	-1.86661	0.0023625	-1.15489	0.465252	LOC_Os03g14050	thaumatin-like protein 1 precursor, putative, expressed
Os.12241.2.S1_at	18.2179	22.6909	19.1895	17.6809	20.1345	19.8754	29.2106	24.4415	35.3156	-1.48037	0.0153589	-1.54215	0.0109284	1.04173	0.789145	LOC_Os03g14050	thaumatin-like protein 1 precursor, putative, expressed
Os.12252.1.S1_at	1663.43	1828.31	1669.43	1161.43	1742.43	1146.31	1605.76	3803.2	3200.76	-1.66817	0.0861227	-2.12577	0.0350241	1.27431	0.533301	LOC_Os03g41060	gibberellin-regulated protein 1 precursor, putative, expressed
Os.12253.1.S1_at	222.315	326.426	262.982	482.204	310.648	554.204	426.982	605.204	476.759	-1.85894	0.0237654	-1.12018	0.511072	-1.6595	0.0603121	LOC_Os01g45110	cytokinin-O-glucosyltransferase 1, putative, expressed
Os.12266.1.S1_at	1034.2	1485.2	2180.73	2264.83	1772.05	2198.87	2867.49	2361.54	2622.43	-1.67047	0.0173978	-1.2591	0.146378	-1.32672	0.164009	LOC_Os05g06780	lipid binding protein, putative, expressed
Os.12267.1.S1_at	766.537	539.204	613.315	595.426	536.093	537.093	386.204	434.093	359.426	1.6267	0.00614999	1.41441	0.0341542	1.15009	0.211365	LOC_Os10g34740	protein arginine N-methyltransferase 6, putative, expressed
Os.1227.2.S1_x_at	810.648	494.315	819.093	677.982	495.537	743.537	415.87	515.093	325.759	1.69016	0.0459688	1.52544	0.104686	1.10798	0.571212	LOC_Os01g13720	expressed protein
Os.12271.1.S1_at	16.442	23.2432	16.6944	8.33208	20.3962	15.5034	20.3962	42.3283	39.2859	-1.80935	0.0591779	-2.30628	0.0258851	1.27464	0.558965	LOC_Os03g14630	protease inhibitor/seed storage/LTP family protein, expressed
Os.12277.1.S1_at	3530.43	2764.76	4082.98	2910.98	2407.09	3588.09	1517.76	2177.54	2360.09	1.71387	0.0217002	1.47078	0.0886258	1.16528	0.334859	LOC_Os06g04070	arginine decarboxylase, putative, expressed
Os.12288.1.S1_at	426.537	404.315	312.87	304.759	353.539	322.984	462.871	568.984	442.426	-1.28902	0.0475311	-1.5024	0.0100284	1.16554	0.26796	LOC_Os08g13920	xyloglucan endotransglycosylase/hydrolase protein 8 precursor, putative, expressed
Os.1229.1.S1_at	20.546	17.2522	19.9806	19.8191	20.546	18.7798	20.7684	37.843	43.2127	-1.76231	0.0395548	-1.7216	0.0441218	-1.02364	0.937862	LOC_Os01g13740	myb-like DNA-binding domain, SHAQKYF class family protein, expressed
Os.12293.1.S1_a_at	2216.09	1521.65	1889.32	1961.76	1431.87	1661.65	2365.65	2778.98	3015.98	-1.45024	0.0169748	-1.61428	0.00702712	1.11311	0.488015	LOC_Os04g52180	expressed protein
Os.12303.1.S1_at	70.6522	200.6	172.641	161.759	214.982	399.204	664.537	251.204	446.093	-3.06793	0.041389	-1.75507	0.149815	-1.74804	0.385523	LOC_Os01g73950	expressed protein
Os.12318.1.S1_at	2830.76	2064.09	2879.98	2524.87	2117.65	2464.32	1231.65	1614.43	1250.32	1.89797	0.00327077	1.7349	0.00836462	1.09399	0.424623	LOC_Os08g07600	expressed protein
Os.12374.2.S1_x_at	4459.2	2775.54	4279.54	3378.98	2753.54	3424.09	2609.65	2826.32	1975.65	1.55355	0.0375973	1.28941	0.213915	1.20485	0.251587	LOC_Os12g42884	5-methyltetrahydropteroyltriglutamate--homocysteine methyltransferase, putative, expressed
Os.12384.1.S1_at	149.204	98.0927	149.759	120.648	113.648	86.008	143.537	190.333	241.426	-1.4489	0.0808325	-1.79609	0.0240169	1.23962	0.401372	No match	Oryza sativa (japonica cultivar-group) cDNA clone:001-031-H02, full insert sequence.
Os.12387.1.S1_at	2632.98	648.759	1288.65	311.759	267.044	206.982	167.093	374.315	427.204	4.7185	0.0472477	-1.23267	0.903602	5.81633	0.0398531	LOC_Os04g39150	major latex protein 22, putative, expressed
Os.12393.2.S1_at	597.954	605.926	900.037	905.121	877.648	1099.13	1304.37	858.176	1346.23	-1.66774	0.0273551	-1.21752	0.243311	-1.36978	0.159474	LOC_Os08g01380	ferredoxin-1, chloroplast precursor, putative, expressed
Os.12393.2.S1_s_at	582.426	574.315	842.87	839.315	787.759	1019.54	1252.76	818.537	1214.87	-1.6434	0.0260729	-1.24165	0.194676	-1.32356	0.190234	LOC_Os08g01380	ferredoxin-1, chloroplast precursor, putative, expressed
Os.12393.2.S1_x_at	853.759	889.87	1213.76	1278.98	1251.87	1317.76	1761.2	1300.87	2130.09	-1.75566	0.0140746	-1.3491	0.0852317	-1.30135	0.221079	LOC_Os08g01380	ferredoxin-1, chloroplast precursor, putative, expressed
Os.12415.1.S1_at	519.982	785.204	635.87	564.093	822.759	807.315	990.759	1187.98	1627.09	-1.9607	0.013389	-1.73452	0.0241796	-1.1304	0.654761	LOC_Os09g02180	expressed protein
Os.12423.1.S1_at	1161.43	1328.65	1163.09	861.204	1079.2	571.537	1176.31	1534.54	1187.65	-1.06716	0.628045	-1.55198	0.0279023	1.45432	0.0552245	LOC_Os01g62420	triosephosphate isomerase, cytosolic, putative, expressed
Os.12427.1.S1_a_at	454.982	264.537	361.426	321.204	229.537	264.537	222.315	264.537	163.093	1.66313	0.0409988	1.25438	0.358148	1.32586	0.160971	LOC_Os07g47201	adenyl cyclase, putative, expressed
Os.12462.1.S1_at	781.093	508.315	653.759	631.093	468.315	530.648	323.093	492.537	414.315	1.57988	0.0313851	1.32531	0.167982	1.19209	0.265825	LOC_Os01g19870	expressed protein
Os.12475.1.S1_s_at	2040.54	1869.09	1894.65	1774.54	1712.87	2035.98	1280.76	1648.98	692.982	1.60219	0.0250847	1.52465	0.0415357	1.05085	0.715695	LOC_Os05g37470	auxin transporter-like protein 2, putative, expressed
Os.12520.1.S1_a_at	799.982	1405.98	1113.43	1368.65	1199.09	1318.43	2578.2	2016.87	2054.65	-2.0033	0.00184037	-1.71113	0.0046029	-1.17075	0.402321	LOC_Os02g32814	heavy metal-associated domain containing protein, expressed
Os.12551.1.S1_s_at	767.426	634.204	750.746	649.648	625.315	385.204	823.648	1793.2	2386.43	-2.32454	0.0463819	-3.01372	0.0261386	1.29648	0.680816	LOC_Os05g46480	late embryogenesis abundant protein, group 3, putative, expressed
Os.12628.1.S1_at	1015.65	689.093	915.759	658.648	691.648	515.87	776.537	1217.76	901.87	-1.1052	0.536442	-1.55193	0.0498389	1.40422	0.12301	LOC_Os06g02380	ruBisCO large subunit-binding protein subunit beta, chloroplast, putative, expressed
Os.12679.1.A1_a_at	224.093	328.537	239.204	215.648	249.871	204.373	405.759	385.626	367.648	-1.46373	0.00672949	-1.73018	0.00167278	1.18203	0.227295	LOC_Os04g23890	phototropin-1, putative, expressed
Os.12686.1.S1_at	108.538	143.87	134.222	128.315	135.204	141.948	209.759	225.315	296.093	-1.89113	0.00278041	-1.80327	0.00365951	-1.04872	0.79876	LOC_Os05g16824	SHR5-receptor-like kinase, putative, expressed
Os.12688.1.S1_at	402.759	341.204	447.201	298.537	234.093	326.6	657.648	400.204	568.315	-1.36519	0.0843705	-1.89259	0.0108061	1.38632	0.166011	LOC_Os07g29330	serine/threonine-protein kinase CTR1, putative, expressed
Os.12693.3.S1_at	432.759	311.426	413.982	396.537	339.204	466.759	207.093	293.315	187.093	1.68461	0.0211424	1.74909	0.0146586	-1.03828	0.780188	LOC_Os07g49400	OsAPx2 - Cytosolic Ascorbate Peroxidase encoding gene, expressed
Os.12696.1.S1_at	245.554	235.648	222.204	272.759	257.332	286.315	319.426	362.093	425.204	-1.57338	0.00231638	-1.3556	0.0108283	-1.16065	0.206254	LOC_Os04g16680	sedoheptulose-1,7-bisphosphatase, chloroplast precursor, putative, expressed
Os.12699.1.S1_at	1049.54	2256.76	1591.54	2662.87	3407.54	1887.54	3407.98	3378.76	2512.65	-1.89867	0.0296153	-1.16857	0.420194	-1.62479	0.0958707	LOC_Os03g15050	phosphoenolpyruvate carboxykinase, putative, expressed
Os.12703.1.S1_at	273.87	176.093	407.87	205.982	205.982	162.093	429.093	617.537	373.648	-1.65566	0.0631199	-2.47411	0.0140609	1.49434	0.294484	LOC_Os03g10090	polyol transporter protein 4, putative, expressed
Os.12710.1.S1_at	1274.76	3500.98	2552.87	2528.76	3375.65	3022.09	4487.31	4133.54	4349.76	-1.76986	0.0163917	-1.45305	0.0558274	-1.21803	0.385956	LOC_Os07g42370	pnFL-2, putative, expressed
Os.12725.1.S1_at	2028.54	1276.87	1846.76	1730.87	1344.09	1503.31	1151.76	1209.98	1000.76	1.53224	0.0308787	1.36157	0.105163	1.12535	0.402742	LOC_Os06g06560	soluble starch synthase 1, chloroplast precursor, putative, expressed
Os.12750.1.S1_a_at	21.4966	24.1488	20.5274	23.2258	23.8166	26.7423	30.5274	64.8154	45.4869	-2.12821	0.0229529	-1.90866	0.0343924	-1.11503	0.767455	LOC_Os07g01820	MADS-box transcription factor 15, putative, expressed
Os.12751.1.S1_at	288.453	290.093	290.093	207.808	272.586	119.252	366.315	395.315	409.583	-1.34833	0.0369317	-1.95317	0.00233989	1.44859	0.0551154	LOC_Os02g48470	expressed protein
Os.12757.1.S1_a_at	519.759	671.315	531.648	529.648	566.982	413.537	819.759	817.982	703.982	-1.35931	0.0170154	-1.55064	0.00459779	1.14075	0.304285	LOC_Os01g05694	PAS2, putative, expressed
Os.12772.1.S1_at	1659.76	1761.98	1547.87	1532.2	1793.65	1320.43	2252.65	2553.09	2345.2	-1.43893	0.00221321	-1.53907	0.00109107	1.06959	0.477982	LOC_Os03g13170	ubiquitin fusion protein, putative, expressed
Os.12780.1.S1_at	12070.5	8436.09	10477.9	9484.98	8242.2	8436.09	7068.98	8339.98	3904.54	1.60429	0.0331399	1.35466	0.157218	1.18427	0.298731	LOC_Os08g02120	fructokinase-2, putative, expressed
Os.12804.1.S1_at	47.7155	60.7478	40.0923	40.1514	47.3737	26.6576	47.9334	91.2713	85.5373	-1.51285	0.100921	-1.96827	0.0307443	1.30103	0.415866	LOC_Os10g37190	protein kinase domain containing protein, expressed
Os.12823.1.S1_at	533.648	512.315	394.87	547.315	547.315	423.537	701.759	1083.98	906.204	-1.86832	0.0065846	-1.77315	0.00878817	-1.05367	0.809819	LOC_Os04g16450	aquaporin PIP2.6, putative, expressed
Os.12838.1.S1_at	805.426	2266.87	1079.43	986.093	1547.54	514.648	3525.98	3355.09	3451.31	-2.4887	0.00345444	-3.38958	0.00152028	1.36199	0.436951	LOC_Os06g49760	ripening-related protein, putative, expressed
Os.12870.1.S1_at	305.204	182.759	347.759	195.764	179.537	254.537	142.093	192.87	92.8717	1.95338	0.0354884	1.47215	0.22935	1.32688	0.221583	LOC_Os03g22330	photolyase/blue-light receptor PHR2, putative, expressed
Os.12938.1.S1_at	152.569	94.903	151.872	94.619	53.2857	76.816	125.538	142.649	109.68	1.05683	0.732432	-1.6815	0.0432202	1.77707	0.0268798	LOC_Os03g58640	FHA domain containing protein, expressed
Os.12950.1.S1_at	2657.31	1713.54	2400.65	2196.31	1760.76	2322.31	1276.65	1498.87	1192.98	1.70631	0.0154089	1.58231	0.0327539	1.07837	0.577825	LOC_Os03g29180	ubiquinone biosynthesis protein COQ9, mitochondrial precursor, putative, expressed
Os.12988.1.S1_at	366.759	366.759	344.167	238.648	347.759	210.426	467.093	620.648	544.426	-1.51451	0.0102791	-2.04832	0.00144568	1.35246	0.111279	LOC_Os02g11040	expressed protein
Os.12995.1.S1_at	68.9872	92.349	76.6855	79.0206	83.1242	74.239	135.87	117.759	113.905	-1.54412	0.0018376	-1.55482	0.00172396	1.00693	0.948781	LOC_Os04g59420	expressed protein
Os.12999.1.S1_at	171.204	112.158	120.982	110.982	106.87	57.2468	122.192	232.315	244.426	-1.48125	0.137363	-2.17716	0.0290907	1.46981	0.298357	LOC_Os04g54620	expressed protein
Os.13016.1.S1_a_at	326.537	484.759	309.157	202.093	311.8	234.759	499.093	431.982	483.537	-1.26254	0.126665	-1.88955	0.00701357	1.49663	0.0663019	LOC_Os07g07320	glutathione S-transferase GSTU6, putative, expressed
Os.1310.1.S1_a_at	812.426	811.648	811.648	632.426	680.982	588.315	1434.87	1202.09	1407.98	-1.66068	0.000155407	-2.12699	3.0515e-05	1.2808	0.0317315	LOC_Os12g02200	CBL-interacting serine/threonine-protein kinase 15, putative, expressed
Os.1313.1.S1_at	144.648	193.759	172.87	144.759	175.681	153.237	195.204	321.87	223.537	-1.44855	0.0671519	-1.56354	0.0408229	1.07938	0.727044	LOC_Os02g45770	MADS-box transcription factor 6, putative, expressed
Os.13246.1.S1_at	275.835	266.87	265.656	176.427	180.76	130.76	290.871	321.982	288.093	-1.11453	0.102043	-1.8464	0.000135651	1.65666	0.000547659	LOC_Os01g59870	lipid-transfer protein, putative, expressed
Os.1344.1.S1_at	195.725	201.497	139.383	186.315	213.717	251.161	274.494	248.494	296.939	-1.52799	0.00929727	-1.25912	0.0659117	-1.21354	0.178241	LOC_Os02g43700	triacylglycerol lipase like protein, putative, expressed
Os.13483.1.S1_at	214.05	314.759	165.315	233.648	260.537	236.204	437.759	337.426	331.315	-1.5941	0.0247679	-1.51495	0.0349114	-1.05225	0.802299	LOC_Os07g48130	potassium transporter 9, putative, expressed
Os.13559.1.S1_at	332.759	281.093	224.537	235.204	227.982	131.426	261.537	577.426	399.426	-1.47711	0.161382	-2.08269	0.0423201	1.40998	0.368004	LOC_Os03g06940	beta-galactosidase precursor, putative, expressed
Os.13567.1.S1_at	106.759	98.6482	118.87	93.6483	109.87	89.8957	145.759	180.759	118.981	-1.37382	0.0465592	-1.51833	0.0201729	1.10519	0.548019	LOC_Os05g01310	ankyrin-1, putative, expressed
Os.13595.1.S1_at	32.8111	28.3448	26.6818	23.94	16.8492	18.6036	41.661	51.6413	39.8301	-1.51566	0.00711495	-2.24156	0.000624616	1.47893	0.0457599	LOC_Os01g70310	inducer of CBF expression 2, putative, expressed
Os.13629.1.S1_at	2378.65	1596.09	2153.43	1665.43	1424.98	1379.2	1363.32	1686.09	870.76	1.56324	0.0394709	1.14016	0.538254	1.37107	0.0963946	LOC_Os03g10930	mitochondrial ribosomal protein L43, putative, expressed
Os.13772.1.S1_at	2061.43	1279.31	1754.2	1685.76	1344.09	1502.98	1047.54	1229.87	1013.54	1.54817	0.0285572	1.37737	0.0959065	1.12401	0.406157	LOC_Os04g49220	tim10/DDP family zinc finger containing protein
Os.13854.1.S1_at	280.093	1024.87	684.204	742.204	987.426	703.87	1586.09	1168.65	1364.31	-2.07074	0.0160873	-1.69265	0.0393696	-1.22338	0.514959	LOC_Os09g24590	expressed protein
Os.1386.1.S1_a_at	869.759	943.648	700.87	729.315	876.426	479.648	857.426	1380.76	1344.54	-1.42495	0.0910222	-1.71801	0.0304216	1.20566	0.450323	LOC_Os09g39500	ubiquitin fusion protein, putative, expressed
Os.13862.1.S1_at	54.4073	27.0739	59.1248	30.9736	25.1662	19.7654	34.9352	37.9934	34.9352	1.30355	0.252151	-1.42103	0.262456	1.85239	0.0463121	LOC_Os09g30466	nuclear ribonuclease Z, putative, expressed
Os.13875.1.S1_at	2046.31	1263.43	1966.2	1679.87	1276.87	1761.54	1145.87	1125.98	938.87	1.64323	0.0298816	1.46954	0.0842087	1.11819	0.473443	LOC_Os06g45670	glycine cleavage system H protein 1, mitochondrial precursor, putative, expressed
Os.13917.1.S1_at	3288.43	1840.76	3365.31	2846.09	2010.98	2463.31	1552.54	1758.2	1158.87	1.9005	0.0296167	1.63781	0.0910751	1.16039	0.439308	LOC_Os05g49170	cold acclimation WCOR413-like protein gamma form, putative, expressed
Os.13941.1.S1_x_at	846.648	629.204	822.87	755.982	683.87	938.982	468.982	509.759	461.87	1.59566	0.0148206	1.65127	0.0101151	-1.03485	0.762894	LOC_Os05g07720	alliin lyase 2 precursor, putative, expressed
Os.13960.2.S1_s_at	101.982	101.982	101.982	78.2809	99.5473	65.0697	111.426	161.426	104.627	-1.23382	0.204756	-1.55407	0.036731	1.25956	0.256614	LOC_Os01g73560	Leucine Rich Repeat family protein, expressed
Os.13968.1.S1_a_at	3344.98	3298.65	2319.98	2187.98	2512.54	2839.98	3469.98	3805.98	4957.09	-1.36475	0.064855	-1.62231	0.0177142	1.18873	0.363923	LOC_Os05g04700	hydrophobic protein LTI6B, putative, expressed
Os.13975.1.S1_at	1251.98	752.093	1209.87	1101.2	702.204	1145.65	628.982	706.315	543.204	1.71091	0.0467993	1.5699	0.0923397	1.08982	0.638183	LOC_Os11g37510	50S ribosomal protein L4, putative, expressed
Os.13976.1.S1_at	1160.43	825.093	1285.09	1001.43	784.523	1200.98	651.982	796.189	690.093	1.52956	0.0488311	1.3969	0.11427	1.09497	0.55967	LOC_Os04g55060	3-oxoacyl-synthase III, chloroplast precursor, putative, expressed
Os.13995.1.S1_at	81.4265	61.6342	55.0981	42.3934	53.8022	51.2385	81.0592	63.3925	80.471	-1.13506	0.333884	-1.52558	0.0227471	1.34405	0.0935528	LOC_Os05g34470	expressed protein
Os.13999.1.S1_at	30.519	188.204	143.426	70.7633	166.692	169.361	342.584	353.139	627.917	-3.65496	0.0115486	-3.25365	0.0141413	-1.12334	0.873135	LOC_Os02g08150	CONSTANS-like protein CO7, putative, expressed
Os.14.1.S1_x_at	4168.76	3575.65	4307.43	3750.87	4187.65	3844.54	6400.09	5898.09	6659.2	-1.57299	0.00017612	-1.60887	0.000142297	1.02281	0.760132	LOC_Os11g47760	heat shock cognate 70 kDa protein 2, putative, expressed
Os.14006.1.S1_at	120.851	105.982	142.596	111.83	108.708	116.152	54.5965	108.708	79.0934	1.52406	0.0344524	1.389	0.0896445	1.09724	0.508928	LOC_Os08g09230	starch synthase III, putative, expressed
Os.14052.1.S1_at	60.7662	112.067	94.4706	93.2211	112.067	120.315	161.401	119.009	121.623	-1.50403	0.0456998	-1.23473	0.20383	-1.2181	0.318543	LOC_Os03g45210	cupin, RmlC-type, putative, expressed
Os.1408.1.S1_at	255.759	188.426	240.093	190.093	164.537	153.537	284.982	309.759	208.204	-1.17342	0.252636	-1.58008	0.0199804	1.34656	0.109457	LOC_Os01g10860	expressed protein
Os.14090.1.S1_a_at	60.6494	55.5345	77.7685	48.6198	62.8716	26.9554	64.6612	107.657	76.9827	-1.28537	0.251827	-1.8007	0.0441228	1.40092	0.250633	LOC_Os01g67590	neurolysin, mitochondrial precursor, putative, expressed
Os.14111.1.S1_s_at	206.735	130.784	224.994	118.412	100.648	94.9824	158.87	177.339	133.006	1.19884	0.283767	-1.49412	0.098018	1.7912	0.0202055	LOC_Os01g74030	BPM, putative, expressed
Os.14134.1.S1_at	172.87	235.315	288.426	162.759	162.648	161.426	215.759	285.624	257.315	-1.08913	0.540583	-1.55844	0.0295566	1.4309	0.0709163	LOC_Os03g08100	catalytic/ hydrolase, putative, expressed
Os.14152.1.S1_at	4187.87	2627.09	3915.43	2985.98	2619.2	3173.76	1932.65	2635.98	1159.2	1.87338	0.0217008	1.53268	0.109505	1.22229	0.275027	LOC_Os09g19790	puromycin-sensitive aminopeptidase, putative, expressed
Os.14153.1.S1_at	78.8712	59.6241	53.816	50.2018	42.6248	21.9287	59.4206	79.3156	60.2915	-1.03492	0.840793	-1.73437	0.0389556	1.67584	0.0517061	LOC_Os08g44840	acyltransferase, putative, expressed
Os.14153.2.S1_x_at	242.982	189.204	172.315	141.215	133.315	91.5741	202.537	234.648	238.87	-1.11837	0.347759	-1.84662	0.00451178	1.65117	0.0146195	LOC_Os08g44840	acyltransferase, putative, expressed
Os.14181.1.S1_at	227.204	480.759	374.537	387.759	540.204	409.204	548.204	795.093	692.426	-1.88057	0.0138114	-1.52241	0.0452565	-1.23526	0.393599	LOC_Os02g54130	dnaJ protein, putative, expressed
Os.14194.1.S1_at	1583.87	868.204	1168.87	1206.65	960.648	1089.2	611.093	838.426	648.426	1.72595	0.0355945	1.55223	0.0858121	1.11191	0.542182	LOC_Os03g59640	magnesium-chelatase subunit chlD, chloroplast precursor, putative, expressed
Os.14195.1.S1_at	231.982	326.87	297.426	202.982	204.315	120.201	363.537	389.537	414.093	-1.36307	0.0235781	-2.21265	0.000810488	1.62328	0.0188965	LOC_Os03g19200	heat shock protein binding protein, putative, expressed
Os.14197.1.S1_at	710.879	324.315	605.315	469.426	350.87	350.87	334.879	319.981	123.204	2.10845	0.0452897	1.50523	0.294442	1.40075	0.219338	LOC_Os10g38920	ATP binding protein, putative, expressed
Os.14297.1.S1_at	1319.2	940.982	1213.09	1054.31	924.648	1233.09	666.426	787.648	855.87	1.50362	0.0216154	1.39053	0.0540461	1.08133	0.514817	LOC_Os05g38170	uracil phosphoribosyltransferase, putative, expressed
Os.14332.1.S1_at	87.5079	84.204	82.359	84.204	48.9202	49.1345	96.426	75.7622	130.426	-1.19106	0.356468	-1.66035	0.0480464	1.39401	0.190007	LOC_Os02g28340	transferase, putative, expressed
Os.14366.1.S1_at	1094.54	2289.76	1654.43	2090.54	2154.43	1175.54	2802.54	2546.98	2702.87	-1.5981	0.0409123	-1.48554	0.0639624	-1.07577	0.753483	LOC_Os08g37840	PHI-1, putative, expressed
Os.14366.1.S1_s_at	766.759	1340.09	1324.76	1086.76	1340.09	961.093	1784.98	1710.87	1686.2	-1.51009	0.017857	-1.52956	0.0161441	1.01289	0.938355	LOC_Os08g37840	PHI-1, putative, expressed
Os.14393.1.S1_x_at	41.9499	54.4089	39.1064	48.0939	56.4541	38.7316	67.7535	73.7211	67.1651	-1.54017	0.00624236	-1.45617	0.0103715	-1.05769	0.675633	LOC_Os09g24970	expressed protein
Os.14404.1.S1_at	23.94	20.6674	16.9262	18.2236	17.5336	23.94	33.5563	46.6473	70.6522	-2.4516	0.0175566	-2.52702	0.0161519	1.03076	0.948961	LOC_Os02g38820	expressed protein
Os.14405.1.S1_at	190.774	309.284	323.204	235.537	246.395	390.759	577.093	503.093	571.617	-2.00641	0.00280997	-1.89277	0.00379324	-1.06004	0.781425	LOC_Os01g04350	16.9 kDa class I heat shock protein 2, putative, expressed
Os.14423.1.S1_at	547.426	411.48	553.648	429.093	353.204	371.795	254.982	415.315	146.315	1.85223	0.0230216	1.41327	0.191811	1.3106	0.169313	LOC_Os06g11400	threonine endopeptidase, putative, expressed
Os.14423.1.S1_x_at	926.759	726.093	880.093	668.204	602.204	655.871	424.315	595.982	272.537	1.95922	0.00422732	1.48997	0.0624216	1.31494	0.0712874	LOC_Os06g11400	threonine endopeptidase, putative, expressed
Os.14483.1.S1_x_at	180.733	134.729	130.733	110.177	84.6086	90.9816	134.982	193.288	130.733	-1.0287	0.8523	-1.60621	0.0391122	1.56139	0.0508418	LOC_Os01g07170	HORMA domain containing protein, expressed
Os.14532.1.S1_at	30.4147	32.8478	40.5726	33.1472	33.7644	50.2067	69.0813	53.1799	60.0813	-1.75608	0.006519	-1.55691	0.0147162	-1.12793	0.51602	LOC_Os12g02210	RING-H2 finger protein ATL3D, putative, expressed
Os.14539.1.S1_at	63.4679	112.596	59.3163	77.2563	96.2038	73.9838	99.426	153.548	164.903	-1.77533	0.0345198	-1.68878	0.0439204	-1.05125	0.863098	LOC_Os07g01600	disease resistance response protein 206, putative, expressed
Os.14593.1.S1_at	185.204	122.982	152.48	124.536	121.537	122.459	101.895	110.87	81.5803	1.56505	0.0144922	1.25204	0.18014	1.25	0.10862	LOC_Os01g37510	peptide deformylase, mitochondrial precursor, putative, expressed
Os.14617.1.S1_at	17.8174	17.796	13.1832	19.9113	19.4562	18.9989	23.1325	26.4556	36.8487	-1.77137	0.0131606	-1.48093	0.0409701	-1.19612	0.410471	LOC_Os02g08340	transposon protein, putative, unclassified
Os.14658.1.S1_x_at	238.951	271.87	254.093	189.315	182.759	119.213	327.87	482.981	399.618	-1.58249	0.0118123	-2.46388	0.00119444	1.55696	0.0709558	LOC_Os11g27540	expressed protein
Os.14676.2.S1_at	1015.65	667.648	746.648	682.982	592.759	447.87	918.315	1099.09	787.537	-1.15432	0.360675	-1.62736	0.0290679	1.4098	0.111668	LOC_Os06g09570	nucleolar GTP-binding protein 1, putative, expressed
Os.14684.1.S1_at	15.6037	13.9671	14.3124	24.6849	14.7675	23.94	12.4574	15.9114	12.1781	1.08228	0.706134	1.56344	0.0351827	-1.44457	0.0600354	LOC_Os12g21784	expressed protein
Os.14757.1.S1_at	135.537	101.726	164.05	92.7593	94.8705	81.1882	141.957	166.606	125.315	-1.08115	0.568711	-1.61402	0.022358	1.49288	0.0496188	LOC_Os04g51100	nuclear WD protein, putative, expressed
Os.14770.1.S1_at	162.969	214.982	99.9698	105.648	125.524	43.9777	231.637	208.426	285.648	-1.51848	0.076003	-2.63751	0.00804195	1.73694	0.13027	LOC_Os03g17760	RNA recognition motif family protein, expressed
Os.14771.1.S1_at	362.315	332.426	396.87	332.426	366.204	391.426	257.426	263.426	199.982	1.51437	0.00340883	1.51222	0.00347919	1.00143	0.984983	LOC_Os11g19149	expressed protein
Os.14775.1.S1_at	72.3267	72.3267	59.7388	65.1797	65.8198	41.8071	76.9827	106.093	104.205	-1.40554	0.0402719	-1.66244	0.0113571	1.18278	0.358828	LOC_Os01g67420	triacylglycerol lipase, putative, expressed
Os.1479.1.S1_at	18.3862	19.413	20.4218	18.1737	17.7371	17.2502	49.3959	95.9009	79.2881	-3.85745	0.00248648	-4.22462	0.00214064	1.09518	0.884428	LOC_Os07g48980	nicotianamine synthase 3, putative, expressed
Os.14791.1.S1_at	62.558	78.7594	70.5414	72.1062	79.1884	131.98	144.869	136.447	248.425	-2.50044	0.0192961	-1.87006	0.0492169	-1.33709	0.502973	LOC_Os11g32500	rubredoxin family protein, expressed
Os.14793.1.S1_at	88.2425	69.9252	83.0195	79.9088	42.8875	66.1362	106.131	123.932	96.3528	-1.35337	0.0538681	-1.72768	0.0083738	1.27658	0.192831	LOC_Os02g49570	protease 4, putative, expressed
Os.14820.1.S2_s_at	45.6767	29.3494	24.3009	24.3757	23.7083	13.7265	71.4295	64.439	83.3152	-2.20669	0.00175414	-3.54606	0.000417917	1.60696	0.145392	LOC_Os05g51150	RNA polymerase sigma factor rpoD, putative, expressed
Os.14842.1.S1_at	2713.76	1827.98	2760.65	2212.09	1855.54	2277.31	1503.09	1530.2	1175.76	1.73492	0.011195	1.50745	0.0468767	1.1509	0.306247	LOC_Os09g27420	formate--tetrahydrofolate ligase, putative, expressed
Os.1487.2.S1_x_at	800.627	586.093	833.204	682.627	659.537	755.315	470.627	572.426	347.426	1.59652	0.0181827	1.50846	0.0336037	1.05838	0.65155	LOC_Os01g42980	structural constituent of ribosome, putative, expressed
Os.14870.1.S1_at	655.204	497.093	668.982	530.315	497.093	593.093	366.87	448.87	355.648	1.5548	0.00825152	1.3834	0.0367593	1.1239	0.276788	LOC_Os03g34040	30S ribosomal protein S5, putative, expressed
Os.14885.1.S1_at	102.241	118.463	98.9482	81.3916	59.5668	55.1296	167.982	278.169	156.875	-1.88651	0.0276464	-3.07528	0.00599738	1.63015	0.25421	LOC_Os05g43460	expressed protein
Os.14965.1.S1_at	11.4958	12.4327	10.5602	9.94675	13.0766	11.9033	41.8284	49.2901	28.4637	-3.4673	0.0013584	-3.42381	0.00139502	-1.0127	0.977863	LOC_Os04g02754	ATAMI1, putative, expressed
Os.14975.1.S2_at	87.6488	137.204	114.648	113.093	124.982	107.874	175.981	182.87	177.537	-1.57993	0.00193556	-1.55049	0.00228829	-1.01899	0.869354	LOC_Os06g12590	ATP binding protein, putative, expressed
Os.15004.1.S1_at	1912.54	1078.87	1565.31	1649.09	1170.2	1503.87	551.204	852.982	865.093	2.00801	0.0203607	1.90508	0.0307901	1.05402	0.760222	LOC_Os08g34020	secondary cell wall-related glycosyltransferase family 47, putative, expressed
Os.15008.1.S1_at	84.6484	191.481	128.1	183.537	188.1	165.707	280.1	181.878	276.1	-1.82589	0.0234451	-1.37357	0.119464	-1.3293	0.2741	LOC_Os05g35460	patellin-1, putative, expressed
Os.15185.1.S1_s_at	108.537	346.204	223.648	546.982	392.204	356.315	503.204	343.759	423.204	-1.87233	0.0542953	1.01994	0.921961	-1.90967	0.0472572	LOC_Os05g48390	ubiquitin conjugating enzyme, putative, expressed
Os.15247.1.S1_s_at	126.606	213.648	180.093	143.717	151.55	159.409	326.426	302.982	248.093	-1.68638	0.0056477	-1.92995	0.00250311	1.14443	0.468661	LOC_Os12g39630	serine/threonine-protein kinase SAPK9, putative, expressed
Os.15461.1.S1_at	1980.98	1259.43	1579.65	1469.87	1263.98	1368.65	1056.43	1239.76	651.315	1.6353	0.0333285	1.39186	0.140874	1.17491	0.33269	LOC_Os07g41260	expressed protein
Os.15555.1.S1_at	431.093	750.093	525.648	583.204	662.315	394.315	848.87	887.426	817.537	-1.49624	0.0327814	-1.55737	0.0246325	1.04086	0.834315	LOC_Os10g28610	expressed protein
Os.15575.1.S1_at	66.6954	83.0927	80.6832	77.1972	67.582	112.537	94.9759	141.198	186.204	-1.83267	0.0405465	-1.64147	0.0665184	-1.11648	0.728341	LOC_Os03g57690	aldehyde oxidase 1, putative, expressed
Os.15580.1.S1_at	15.2627	16.674	11.2758	15.8525	16.787	15.7542	22.9968	25.0371	25.5994	-1.70398	0.000499612	-1.52155	0.00133971	-1.1199	0.29149	LOC_Os03g42600	expressed protein
Os.15606.1.S1_at	68.6176	45.5416	64.2844	46.4515	40.8505	38.914	81.6756	100.426	74.8722	-1.44008	0.0237756	-2.03598	0.0024335	1.41379	0.0924001	LOC_Os01g07590	universal stress protein family protein, expressed
Os.15633.1.S1_at	134.982	99.6498	76.2574	75.2054	62.2203	75.1082	66.7631	61.1385	57.9592	1.6727	0.0284706	1.14351	0.562978	1.46277	0.0648322	LOC_Os10g35460	COBRA-like protein 4 precursor, putative, expressed
Os.15669.1.S1_at	946.204	539.759	910.315	571.315	479.537	474.315	1073.54	951.537	671.315	-1.12524	0.519267	-1.76793	0.0369785	1.57116	0.0941626	LOC_Os08g23730	GMP synthase, putative, expressed
Os.15671.1.A2_at	128.541	101.35	123.779	128.541	72.4295	100.874	157.982	212.315	173.204	-1.53675	0.0191152	-1.8006	0.00675591	1.1717	0.418891	LOC_Os12g39840	expressed protein
Os.15682.1.A1_at	1817.76	1091.31	1383.87	1213.87	976.315	1101.31	533.759	924.87	571.537	2.11458	0.0109615	1.6213	0.0894515	1.30425	0.159252	LOC_Os11g38810	mannose-6-phosphate isomerase, putative, expressed
Os.15707.1.S1_at	813.759	746.204	763.537	681.759	682.204	825.982	495.982	549.537	366.648	1.64534	0.00259151	1.55077	0.00556057	1.06099	0.49594	LOC_Os08g40430	PDE191, putative, expressed
Os.15738.1.S1_at	360.627	667.739	492.85	548.537	632.335	577.183	931.335	592.516	881.627	-1.58129	0.0421227	-1.36826	0.108492	-1.15569	0.516365	LOC_Os12g44020	purple acid phosphatase precursor, putative, expressed
Os.15776.1.S1_at	793.204	530.315	863.315	712.537	521.315	818.426	335.426	422.426	459.204	1.79682	0.0288453	1.68626	0.0489742	1.06556	0.705341	LOC_Os03g20850	secondary cell wall-related glycosyltransferase family 47, putative, expressed
Os.15780.1.S1_at	1684.54	3618.43	2880.31	3250.76	3599.09	3105.32	4633.54	4252.2	4564.2	-1.64359	0.0110913	-1.35105	0.0531211	-1.21653	0.268929	LOC_Os02g08220	expressed protein
Os.15792.1.S1_at	908.315	706.537	930.759	819.093	780.759	1007.87	538.537	484.982	619.982	1.5489	0.0140264	1.58669	0.0105452	-1.0244	0.821329	LOC_Os06g08470	expressed protein
Os.15850.1.S1_at	471.462	568.684	570.462	347.795	366.651	275.463	379.315	331.24	477.018	1.35622	0.0293215	-1.19968	0.231854	1.62703	0.0058374	LOC_Os03g05334	expressed protein
Os.15856.1.S1_at	26.9921	36.4987	32.0869	41.3552	45.2108	40.9922	44.8479	109.848	92.8646	-2.59015	0.0198368	-1.94076	0.0473878	-1.3346	0.532172	LOC_Os10g06630	peptidyl-prolyl cis-trans isomerase, putative, expressed
Os.15904.1.S1_at	934.982	689.87	925.204	760.87	705.76	736.093	602.204	634.093	403.537	1.55507	0.0143212	1.34326	0.0795175	1.15768	0.24093	LOC_Os01g56880	purple acid phosphatase precursor, putative, expressed
Os.15938.1.S1_at	3647.31	4088.2	4213.65	4032.31	4085.76	5402.76	8119.31	5680.65	6877.09	-1.73042	0.00580175	-1.52927	0.0139921	-1.13153	0.479921	LOC_Os03g17790	expressed protein
Os.15942.1.S1_s_at	85.3153	82.0931	75.2042	42.2587	60.3153	56.2042	135.759	157.315	282.314	-2.37163	0.0257292	-3.62385	0.0102232	1.528	0.485939	LOC_Os04g34600	ABA/WDS induced protein, expressed
Os.15942.5.S1_x_at	93.315	85.982	81.4124	85.8709	81.6569	85.2587	139.759	118.283	254.982	-1.9678	0.0520195	-2.02947	0.0469261	1.03134	0.941951	LOC_Os04g34600	ABA/WDS induced protein, expressed
Os.15944.1.S1_a_at	694.982	458.184	490.406	524.072	434.759	498.182	340.961	431.204	319.406	1.50569	0.0393633	1.33479	0.133002	1.12804	0.409275	LOC_Os10g35730	expressed protein
Os.15944.2.S1_x_at	878.537	667.093	853.426	714.315	629.982	814.87	505.426	588.759	464.87	1.53879	0.0102003	1.38492	0.0387111	1.1111	0.332467	LOC_Os10g35730	expressed protein
Os.15946.1.S1_at	397.315	316.093	398.204	355.648	304.093	400.87	213.982	224.426	218.982	1.69095	0.00319825	1.61337	0.0056484	1.04809	0.613855	LOC_Os06g14440	DRD1, putative, expressed
Os.15957.1.S1_at	2959.31	1642.76	2578.31	2610.54	1820.31	2582.54	1417.76	1502.98	1263.2	1.71618	0.0418047	1.67626	0.0507732	1.02381	0.8904	LOC_Os06g11800	annexin-like protein RJ4, putative, expressed
Os.16025.1.S1_s_at	42.1954	66.2347	42.3535	45.1119	45.4536	32.665	85.2057	172.313	105.066	-2.40467	0.0210179	-2.94233	0.0127111	1.22359	0.700388	LOC_Os06g39960	transcription factor HY5, putative, expressed
Os.16037.1.S1_at	543.759	508.315	486.759	347.426	314.537	203.815	676.87	410.093	460.204	-1.00542	0.972348	-1.78702	0.025462	1.7774	0.0266861	No match	Transcribed sequence
Os.16043.1.S1_at	331.535	230.537	347.869	153.202	98.4556	204.091	214.09	241.869	112.426	1.60092	0.065018	-1.24714	0.485237	1.99658	0.0240619	LOC_Os11g45290	retrotransposon protein, putative, unclassified, expressed
Os.16068.3.S1_at	70.7633	42.9242	71.9847	55.7633	38.7762	65.5864	113.141	107.479	88.5248	-1.665	0.0127428	-1.93064	0.00549629	1.15954	0.495596	LOC_Os02g47830	expressed protein
Os.16099.1.S1_at	68.5195	63.9461	56.9519	64.439	69.9449	54.4916	372.992	190.433	135.659	-3.6907	0.0276507	-3.7013	0.0275399	1.00287	0.997646	LOC_Os01g18860	S-adenosylmethionine synthetase 1, putative, expressed
Os.16105.1.S1_at	308.537	282.759	299.426	228.537	247.204	271.691	330.204	574.093	532.982	-1.61361	0.0271243	-1.92296	0.0104821	1.19171	0.475023	LOC_Os10g07450	expressed protein
Os.1617.1.S1_at	320.87	230.871	312.87	273.537	244.204	263.648	172.112	222.093	168.242	1.53723	0.0119563	1.38927	0.0418797	1.10651	0.36496	LOC_Os01g04910	PRPK, putative, expressed
Os.16227.1.S1_at	1195.87	767.204	1070.76	774.87	773.648	757.093	564.87	773.648	525.315	1.62774	0.018406	1.23703	0.271275	1.31585	0.0928246	LOC_Os03g18380	ubiquitin-activating enzyme E1 3, putative, expressed
Os.16231.1.S1_s_at	245.716	302.827	386.383	132.16	179.716	218.494	192.759	292.962	141.272	1.49113	0.10288	-1.18218	0.5684	1.76278	0.0449218	LOC_Os04g36890	peptidyl-prolyl cis-trans isomerase, FKBP-type family protein, expressed
Os.16231.1.S2_at	362.648	276.315	349.648	225.589	220.537	202.204	316.426	366.204	202.922	1.11638	0.478946	-1.3659	0.132994	1.52486	0.0470251	LOC_Os04g36890	peptidyl-prolyl cis-trans isomerase, FKBP-type family protein, expressed
Os.16233.1.S1_a_at	10.7677	8.8995	9.99146	10.0256	10.7677	10.6753	14.1911	11.6461	20.0889	-1.54849	0.0414909	-1.45943	0.0613208	-1.06103	0.783324	LOC_Os04g09900	ent-kaurene synthase A, chloroplast precursor, putative, expressed
Os.16240.1.A1_s_at	51.1873	36.8669	52.2171	43.4806	36.5281	30.9171	48.3584	66.3363	58.6162	-1.23554	0.144986	-1.5624	0.0195048	1.26455	0.187423	LOC_Os05g36050	BRASSINOSTEROID INSENSITIVE 1-associated receptor kinase 1 precursor, putative, expressed
Os.16248.1.S1_at	485.982	385.648	221.204	246.871	294.759	178.537	378.648	442.871	505.759	-1.21453	0.337647	-1.84301	0.0356782	1.51747	0.148794	LOC_Os02g56250	GATA zinc finger family protein, expressed
Os.1625.1.S1_at	1133.31	680.982	1207.98	824.426	648.982	823.759	589.315	693.537	307.204	1.90074	0.0314587	1.44471	0.217131	1.31565	0.207097	LOC_Os01g05010	mitochondrial glycoprotein, expressed
Os.16282.1.A1_at	146.426	650.093	443.093	418.648	616.093	566.648	987.759	791.204	1136.98	-2.35231	0.010543	-1.82088	0.0283384	-1.29185	0.459327	LOC_Os06g37080	L-ascorbate oxidase precursor, putative, expressed
Os.16422.1.S1_s_at	68.6335	102.888	71.9847	42.9006	79.1463	56.6001	75.0093	189.134	134.702	-1.63792	0.131107	-2.23259	0.0479724	1.36306	0.493049	LOC_Os08g15050	CONSTANS-like protein CO8, putative, expressed
Os.16429.1.S1_at	52.0954	29.9158	50.8736	46.798	40.2077	43.7415	65.3845	63.2735	78.5394	-1.55923	0.0139775	-1.58472	0.0123933	1.01635	0.924623	LOC_Os01g52630	BNR repeat domain protein, putative, expressed
Os.16435.1.S1_at	237.537	294.759	244.759	209.537	264.759	195.315	473.982	400.204	347.204	-1.57182	0.00765676	-1.82403	0.00274342	1.16046	0.377927	LOC_Os02g53410	expressed protein
Os.16456.1.S1_at	178.537	412.87	219.093	307.094	310.87	257.87	562.537	475.759	598.982	-2.02008	0.0065269	-1.86939	0.00945982	-1.08061	0.75827	LOC_Os07g25690	Pi starvation-induced protein, putative, expressed
Os.16488.1.S1_at	162.87	153.568	176.093	89.4292	115.779	62.0011	137.919	222.315	145.426	-1.02665	0.871685	-1.89238	0.0221804	1.84325	0.0275849	LOC_Os01g54080	ATP binding protein, putative, expressed
Os.165.1.S1_at	59.8815	49.213	66.7651	70.5414	70.5414	60.9843	1650.43	801.204	2432.87	-27.775	0.00650468	-24.1727	0.00667355	-1.14903	0.982621	LOC_Os12g36880	major pollen allergen Bet v 1-D/H, putative, expressed
Os.16532.1.S1_at	71.3308	75.4276	77.3141	84.2062	71.3308	57.9807	169.733	115.323	177.775	-2.06554	0.00361666	-2.16765	0.00292848	1.04943	0.844933	LOC_Os03g52370	expressed protein
Os.16605.1.S1_at	158.074	79.9818	146.62	68.2936	54.209	42.6771	51.7337	83.3152	16.8075	2.53316	0.024602	1.08774	0.870149	2.32883	0.0307363	LOC_Os10g30280	F-box domain containing protein, expressed
Os.16605.2.S1_x_at	102.274	78.9403	108.762	61.4353	63.607	73.9838	60.8943	80.9409	45.0543	1.55159	0.0259208	1.06494	0.740993	1.45698	0.0409596	LOC_Os10g30280	F-box domain containing protein, expressed
Os.16724.1.S1_at	1549.2	2179.65	1767.09	1163.98	1384.87	1086.76	1773.09	2214.31	1744.76	-1.04298	0.718797	-1.57667	0.0154114	1.5117	0.0248634	LOC_Os07g31884	transparent testa 12 protein, putative, expressed
Os.16786.1.S1_at	227.185	605.759	425.648	435.87	626.759	480.315	752.093	710.982	712.426	-1.72852	0.0236824	-1.40997	0.0830851	-1.22593	0.386518	LOC_Os02g09250	cytochrome P450 71D10, putative, expressed
Os.16796.1.S1_at	130.963	115.164	149.074	131.074	125.648	155.927	82.8232	88.9816	76.0939	1.5942	0.00516201	1.66459	0.00301437	-1.04415	0.62965	LOC_Os02g29140	ankyrin-like protein, putative, expressed
Os.16888.1.A1_at	352.426	265.426	352.648	288.648	246.093	256.982	509.204	477.315	957.982	-2.00361	0.045873	-2.45604	0.024916	1.22581	0.661172	LOC_Os03g42110	N-acetyl-gamma-glutamyl-phosphate reductase, chloroplast precursor, putative, expressed
Os.16894.1.S1_at	41.3981	44.9179	42.0648	37.5326	46.0008	28.6493	45.9505	54.7828	73.2512	-1.35522	0.0987571	-1.5509	0.0382527	1.14439	0.51399	LOC_Os05g32140	UDP-sulfoquinovose synthase, chloroplast precursor, putative, expressed
Os.16903.1.A1_at	56.0335	53.9498	61.117	54.2115	55.6501	19.8754	107.759	148.982	56.0335	-1.82802	0.0966976	-2.41083	0.0439735	1.31882	0.586568	LOC_Os05g06920	guanosine-3,5-bis 3-pyrophosphohydrolase, putative, expressed
Os.17054.1.S1_at	534.426	348.093	503.648	434.204	285.426	492.204	207.648	273.315	160.759	2.16007	0.0152367	1.88841	0.0421717	1.14386	0.461361	LOC_Os03g14310	expressed protein
Os.17070.1.S1_at	115.328	151.204	143.537	142.504	133.315	151.87	257.939	200.759	213.383	-1.63895	0.00233102	-1.57142	0.00328696	-1.04297	0.745671	LOC_Os04g36054	auxin response factor 1, putative, expressed
Os.17079.1.S1_at	142.236	321.87	235.982	191.561	202.315	126.982	341.204	430.315	377.759	-1.64162	0.0262337	-2.20651	0.00634819	1.34411	0.286471	LOC_Os04g58420	MLO-like protein 14, putative, expressed
Os.17111.2.S1_x_at	167.431	167.764	132.653	102.201	153.649	74.6528	183.982	239.986	250.431	-1.44149	0.0437434	-2.04052	0.00544912	1.41556	0.14145	LOC_Os04g48460	cytochrome P450 86A1, putative, expressed
Os.17158.1.S1_at	17.0879	16.7964	19.0243	19.1297	16.0547	18.4693	39.166	35.7903	32.0238	-2.02198	8.67483e-05	-1.9939	9.38301e-05	-1.01408	0.902068	LOC_Os01g70490	potassium transporter 5, putative, expressed
Os.17160.1.S1_at	8.37329	9.0845	14.9029	197.537	160.982	266.537	220.648	188.315	271.759	-21.0355	0.000528548	-1.08906	0.585015	-19.3153	0.000852915	LOC_Os04g01780	uncharacterized ACR, COG1399 family protein, expressed
Os.17160.1.S1_s_at	61.8708	94.8705	108.537	691.537	691.537	895.093	800.648	755.759	880.204	-9.18511	2.82804e-05	-1.06955	0.439948	-8.58783	4.37138e-05	LOC_Os04g01780	uncharacterized ACR, COG1399 family protein, expressed
Os.17174.1.S1_at	48.8702	43.7709	40.5726	39.1896	42.5501	42.6188	68.6558	49.5672	83.9134	-1.51738	0.0339541	-1.62543	0.0214825	1.07121	0.737292	LOC_Os04g44300	transposon protein, putative, unclassified, expressed
Os.17232.1.S1_at	24.9069	22.5546	28.2045	34.0752	33.3592	35.4397	34.405	35.7297	47.9412	-1.56049	0.00980906	-1.14777	0.230367	-1.35958	0.054103	LOC_Os04g51310	polyamine ABC transporter, periplasmic polyamine-binding protein, putative, expressed
Os.17232.1.S2_at	45.5577	58.0357	36.0544	54.0052	50.1623	73.9838	73.4787	67.5447	125.102	-1.90569	0.0469919	-1.49381	0.133646	-1.27572	0.476687	LOC_Os04g51310	polyamine ABC transporter, periplasmic polyamine-binding protein, putative, expressed
Os.17247.1.S1_at	127.537	150.204	156.218	96.7731	144.884	134.551	185.106	208.44	247.093	-1.47627	0.0145404	-1.70288	0.00483917	1.15351	0.379107	LOC_Os02g55980	vacuolar protein sorting 55 containing protein, expressed
Os.17293.1.S1_at	112.537	125.217	109.204	98.996	106.204	70.8548	157.87	149.759	149.662	-1.318	0.00998292	-1.65653	0.000890153	1.25685	0.0545125	LOC_Os01g54580	solute carrier family 35 member C2, putative, expressed
Os.17304.1.S1_at	11.0113	68.4453	11.2711	20.534	21.3272	10.9018	108.537	111.816	70.713	-3.20812	0.0130255	-5.51647	0.00602317	1.71953	0.533239	LOC_Os12g01510	ATP binding protein, putative, expressed
Os.17334.1.S1_s_at	162.982	163.982	207.204	185.204	146.315	192.317	208.537	331.537	320.87	-1.61175	0.0237096	-1.64354	0.0209859	1.01972	0.927288	LOC_Os04g38780	MADS-box transcription factor 27, putative, expressed
Os.17334.2.S1_x_at	128.426	128.426	169.982	159.306	132.87	162.87	185.982	267.87	224.426	-1.58909	0.0122204	-1.49057	0.0199988	-1.0661	0.704977	LOC_Os04g38780	MADS-box transcription factor 27, putative, expressed
Os.17369.1.S1_a_at	170.204	236.648	252.87	192.315	246.87	296.889	452.87	286.759	340.315	-1.63697	0.0341638	-1.46717	0.066862	-1.11573	0.637462	LOC_Os04g37920	cryptochrome 1 apoprotein, putative, expressed
Os.17405.1.S1_a_at	630.093	981.759	1051.2	794.871	1008.98	705.871	1244.31	1205.32	1419.32	-1.45282	0.0284049	-1.54158	0.0177848	1.0611	0.727627	LOC_Os12g31860	ureide permease 4, putative, expressed
Os.17420.1.S1_at	385.315	904.537	676.315	755.982	865.537	532.76	1170.65	1325.31	1175.76	-1.86745	0.00966851	-1.70439	0.0159269	-1.09567	0.694619	LOC_Os06g46366	protein binding protein, putative, expressed
Os.17440.1.S1_at	542.759	1091.09	825.537	797.093	816.648	505.426	1184.09	1074.54	1167.87	-1.39323	0.0838147	-1.61691	0.0312027	1.16055	0.493787	LOC_Os04g44620	hus1-like protein, expressed
Os.175.1.S1_at	38.6982	35.664	53.9851	53.539	43.9705	53.9851	175.447	243.982	164.637	-4.55067	0.000352008	-3.85535	0.000467264	-1.18035	0.725623	LOC_Os04g59440	photosystem II 22 kDa protein, chloroplast precursor, putative, expressed
Os.17509.1.S1_at	73.7511	63.2078	88.0976	59.765	54.2723	32.3269	65.2086	81.0931	61.2982	1.08409	0.592352	-1.41838	0.0946187	1.53765	0.0435844	LOC_Os02g50490	endoglucanase 1 precursor, putative, expressed
Os.17533.1.S1_at	505.759	368.87	457.315	397.204	360.648	461.982	262.982	327.537	220.315	1.64269	0.0111071	1.50442	0.0295431	1.09191	0.46578	LOC_Os11g08950	ATP binding protein, putative, expressed
Os.17540.1.S1_at	639.426	827.204	754.87	719.315	734.648	732.759	1237.43	1159.54	1099.43	-1.57389	0.000257522	-1.59892	0.000221944	1.0159	0.841265	LOC_Os10g37980	P-protein, putative, expressed
Os.17567.2.S1_a_at	128.774	135.774	84.2189	105.108	116.885	63.4409	143.537	172.552	142.426	-1.31467	0.122246	-1.60638	0.0297221	1.22189	0.339388	LOC_Os09g32040	no apical meristem protein, expressed
Os.17584.1.S1_at	45.0927	223.204	86.9124	113.315	141.537	69.1166	377.537	246.204	233.537	-2.41345	0.0321999	-2.64618	0.025683	1.09643	0.868579	LOC_Os02g56860	acyltransferase, putative, expressed
Os.17601.1.S1_at	54.354	62.6273	59.1248	91.7688	49.2236	74.3347	88.266	83.6168	117.159	-1.64129	0.030565	-1.34234	0.115825	-1.22271	0.366061	LOC_Os08g41470	expressed protein
Os.17761.2.S1_x_at	16.595	15.7243	17.7707	16.1041	18.4707	19.4011	30.3854	18.4707	29.3693	-1.5617	0.0278957	-1.44926	0.0474152	-1.07758	0.704137	LOC_Os04g32110	ACR4, putative, expressed
Os.17765.1.A1_at	398.315	344.982	509.648	301.093	259.537	309.981	237.204	357.759	142.426	1.69916	0.0398415	1.18067	0.524356	1.43916	0.100522	LOC_Os05g37160	cell division protein ftsZ, putative, expressed
Os.17797.1.A1_at	378.204	285.315	365.648	231.648	246.315	279.426	433.759	401.426	301.093	-1.10408	0.427514	-1.50026	0.0237116	1.35884	0.0741976	LOC_Os02g44880	expressed protein
Os.17826.1.A1_at	91.1429	112.537	151	90.3984	90.3984	140.112	50.9305	46.5095	79.2638	2.0072	0.0322944	1.81608	0.0657293	1.10524	0.617631	LOC_Os02g04690	cycloartenol synthase, putative, expressed
Os.17880.1.S1_a_at	44.5403	51.5302	51.5302	43.642	48.2056	39.5827	158.87	147.848	123.753	-2.91646	4.19674e-05	-3.27528	3.04917e-05	1.12303	0.567472	LOC_Os08g39860	non-cyanogenic beta-glucosidase precursor, putative, expressed
Os.17881.1.S1_at	1261.71	873.537	1179.27	1030.71	853.936	871.381	703.714	700.093	656.381	1.60884	0.00808449	1.33776	0.0743305	1.20264	0.13405	LOC_Os09g04110	coatomer subunit alpha, putative, expressed
Os.17895.2.S1_x_at	632.204	486.87	497.759	577.093	511.87	489.27	339.315	394.315	258.982	1.62887	0.00863422	1.58998	0.0114283	1.02446	0.820549	LOC_Os10g30860	nicotiana lesion-inducing like, putative, expressed
Os.17919.1.S1_at	1476.76	1059.54	1202.76	1100.65	974.982	929.355	895.759	875.537	714.648	1.50408	0.0122227	1.20879	0.192961	1.24428	0.0834735	LOC_Os04g52130	coproporphyrinogen III oxidase, chloroplast precursor, putative, expressed
Os.17959.1.S1_a_at	558.87	882.426	871.537	747.537	774.87	882.426	1420.65	1088.43	1060.65	-1.54344	0.0194995	-1.48439	0.0262478	-1.03978	0.824623	LOC_Os08g34210	NADP-dependent glyceraldehyde-3-phosphate dehydrogenase, putative, expressed
Os.18059.1.S1_at	78.574	52.9844	89.7452	31.1283	33.2925	23.94	68.2256	103.759	50.7871	-1.00664	0.976125	-2.52116	0.0289766	2.50454	0.0301877	LOC_Os12g40770	ankyrin-1, putative, expressed
Os.18067.1.S1_at	87.5201	67.2282	107.335	67.0092	67.2282	87.7346	48.3393	67.0083	39.8301	1.68892	0.0318146	1.43044	0.132575	1.1807	0.33642	LOC_Os04g12080	receptor-like serine-threonine protein kinase, putative, expressed
Os.18120.1.S1_at	582.87	451.759	559.982	497.093	451.759	568.093	384.204	390.537	204.87	1.6278	0.0206428	1.54852	0.0344566	1.0512	0.707386	LOC_Os11g01470	retrotransposon protein, putative, unclassified
Os.18122.1.S1_at	619.315	442.759	612.204	527.759	415.204	540.982	255.426	393.759	350.648	1.67456	0.0146536	1.48419	0.0508718	1.12826	0.37551	LOC_Os03g07790	protein binding protein, putative, expressed
Os.18214.1.S1_at	11720.9	7707.31	10256.8	8798.87	7224.31	8578.54	6819.31	7441.87	3427.2	1.67822	0.0333278	1.39084	0.164219	1.20662	0.288277	LOC_Os01g74480	legumin-like protein, putative, expressed
Os.18217.1.S1_s_at	102.982	135.87	140.803	101.874	123.609	85.3834	154.913	195.87	190.537	-1.42582	0.0188956	-1.74133	0.00391751	1.22128	0.223826	LOC_Os07g44070	carboxylic ester hydrolase, putative, expressed
Os.18223.1.S1_s_at	106.426	213.085	145.648	164.093	191.87	180.315	269.204	364.418	322.87	-2.05627	0.00320799	-1.78358	0.00672912	-1.15289	0.518696	LOC_Os12g32750	disulfide oxidoreductase/ monooxygenase/ oxidoreductase, putative, expressed
Os.18232.1.S1_at	256.537	421.537	362.537	327.426	409.426	474.092	749.315	486.426	566.315	-1.73173	0.0216593	-1.48814	0.0539439	-1.16369	0.516558	LOC_Os02g46850	oligopeptide transporter 4, putative, expressed
Os.18244.1.S1_at	3418.87	2666.54	3545.2	2214.54	2121.65	1838.54	1761.31	2472.09	922.87	1.86774	0.0144787	1.19752	0.468253	1.55968	0.0392252	LOC_Os03g53790	periplasmic beta-glucosidase precursor, putative, expressed
Os.18249.1.S1_at	375.708	375.864	299.87	272.982	279.982	166.093	384.537	848.315	513.204	-1.66063	0.0987967	-2.42826	0.0278407	1.46225	0.386336	LOC_Os04g45720	aldehyde dehydrogenase 3B1, putative, expressed
Os.18269.1.S1_at	1683.54	1336.98	1684.43	1383.09	1336.98	1487.98	1026.87	1127.09	951.204	1.5152	0.00278853	1.35518	0.0152521	1.11808	0.180979	LOC_Os02g32200	thioesterase family protein, putative, expressed
Os.18285.1.S1_at	407.426	377.87	350.426	440.315	440.315	301.648	555.426	683.648	504.315	-1.53505	0.0140922	-1.4746	0.019547	-1.04099	0.801903	LOC_Os01g67220	lactase-like protein precursor, putative, expressed
Os.18335.3.S1_x_at	272.537	254.093	301.537	330.759	331.759	479.204	523.093	371.759	793.759	-2.03897	0.0391332	-1.479	0.145816	-1.37861	0.375109	LOC_Os11g07020	fructose-bisphosphate aldolase, chloroplast precursor, putative, expressed
Os.18349.1.A1_s_at	973.315	624.87	779.093	800.87	563.204	662.648	437.648	613.982	486.537	1.54553	0.0419496	1.31762	0.184208	1.17297	0.323068	LOC_Os11g08090	armadillo/beta-catenin-like repeat family protein, expressed
Os.18354.1.S1_at	136.426	215.898	217.639	211.763	240.089	271.972	294.648	222.982	357.315	-1.53509	0.0479773	-1.20878	0.265592	-1.26995	0.257908	LOC_Os02g58670	bZIP transcription factor, putative, expressed
Os.18356.1.S1_x_at	43.7415	129.426	85.6919	87.4694	100.541	81.6486	138.58	190.759	196.913	-2.03297	0.0131859	-1.95155	0.0156728	-1.04172	0.892905	LOC_Os09g29239	ATPUP3, putative, expressed
Os.18356.2.S1_at	14.5791	61.8226	30.0655	18.7517	20.8789	23.1694	48.8072	88.1676	58.6022	-1.83697	0.0940047	-3.11428	0.0252218	1.69534	0.367632	LOC_Os09g29239	ATPUP3, putative, expressed
Os.18389.1.S1_at	93.883	78.4269	71.3215	76.7362	80.9819	62.452	60.8943	59.2917	27.8212	1.64608	0.0303722	1.48756	0.0774469	1.10656	0.514943	LOC_Os01g25320	auxilin-like protein, putative, expressed
Os.18395.1.S1_s_at	1289.54	1641.31	1384.43	1247.31	1374.54	803.648	2161.31	2738.2	2317.43	-1.67242	0.00429974	-2.10683	0.0011281	1.25975	0.22077	LOC_Os06g15620	GAST1 protein precursor, putative, expressed
Os.18406.1.S1_at	313.759	238.87	122.648	160.537	177.537	140.648	215.759	581.759	659.87	-2.15821	0.0745407	-3.04433	0.0357098	1.41058	0.607537	LOC_Os07g40220	expressed protein
Os.18416.1.S1_at	217.982	205.648	219.749	151.87	156.315	124.982	214.759	281.082	205.211	-1.08964	0.402898	-1.61843	0.0058173	1.48529	0.0168306	LOC_Os07g47420	60S ribosome subunit biogenesis protein NIP7, putative, expressed
Os.18429.1.S1_x_at	598.87	395.648	540.093	475.982	403.648	329.759	321.315	410.982	218.87	1.6134	0.041634	1.27148	0.296613	1.26891	0.200073	LOC_Os01g63580	glycerol-3-phosphate acyltransferase 8, putative, expressed
Os.18431.1.S1_at	92.0927	196.426	124.315	117.421	157.426	137.759	312.426	224.093	181.315	-1.7388	0.0495313	-1.73975	0.0494085	1.00055	0.9986	LOC_Os09g34930	acyltransferase, putative, expressed
Os.18433.1.S1_at	316.093	255.59	332.982	230.759	218.204	239.285	175.315	239.315	74.4409	1.84976	0.0196971	1.40726	0.18131	1.31444	0.151537	LOC_Os05g43770	import inner membrane translocase subunit TIM50, mitochondrial precursor, putative, expressed
Os.18490.3.S1_at	342.982	342.982	295.995	278.093	309.514	352.64	704.759	510.093	596.093	-1.84422	0.00161733	-1.92603	0.0012564	1.04436	0.793841	LOC_Os03g47610	thiamine biosynthesis protein thiC, putative, expressed
Os.18517.1.S1_at	31.2314	55.5925	73.1023	55.2682	83.1382	47.4356	105.099	108.544	109.655	-2.02155	0.00647014	-1.73964	0.0138609	-1.16205	0.541029	LOC_Os05g34670	nucleic acid binding protein, putative, expressed
Os.18520.1.S1_at	64.8704	105.982	65.6589	71.4948	81.4394	64.3299	87.2041	123.871	123.093	-1.41291	0.0787671	-1.53807	0.0445301	1.08859	0.691226	LOC_Os09g10750	rhodanese family protein, putative, expressed
Os.18542.1.S1_at	363.87	293.204	351.982	349.648	244.982	362.537	186.982	220.426	232.759	1.57624	0.0158794	1.49518	0.0288614	1.05421	0.656377	LOC_Os01g18880	expressed protein
Os.18604.1.S1_at	622.648	522.648	642.537	508.315	523.204	467.315	412.87	444.982	277.759	1.57434	0.00657647	1.31985	0.0639715	1.19282	0.121383	LOC_Os03g58690	expressed protein
Os.18638.1.S1_at	927.648	1742.2	1256.2	1225.98	1669.09	1771.09	2414.43	2040.98	2597.43	-1.79642	0.00860743	-1.51148	0.0263774	-1.18851	0.398985	LOC_Os02g46610	expressed protein
Os.18657.1.S1_at	498.093	324.759	519.426	379.648	289.093	399.315	313.315	315.982	128.537	1.7712	0.0438829	1.40935	0.225716	1.25675	0.277778	LOC_Os06g11060	expressed protein
Os.18675.1.S1_at	284.537	272.982	302.093	244.093	248.537	161.093	354.537	467.093	373.537	-1.39036	0.0241252	-1.82825	0.0028965	1.31495	0.115631	LOC_Os01g73310	actin-1, putative, expressed
Os.18695.1.S1_at	23.9402	24.8067	26.9527	20.0341	8.51089	14.4241	20.1286	20.1286	17.3124	1.31492	0.0835658	-1.33979	0.146108	1.76172	0.00959951	LOC_Os08g30770	ATATH6, putative, expressed
Os.18710.1.S1_at	2266.98	1441.54	2120.09	1701.31	1579.98	1950.31	1235.98	1300.76	1165.87	1.57419	0.020926	1.41295	0.0668416	1.11411	0.416479	LOC_Os08g42410	pyruvate dehydrogenase E1 component subunit beta, mitochondrial precursor, putative, expressed
Os.18713.1.S1_at	524.75	373.759	495.416	357.935	204.527	320.305	179.204	224.305	73.4772	2.92236	0.00322691	1.85072	0.0812724	1.57904	0.0387269	LOC_Os03g25030	esterase precursor, putative, expressed
Os.18724.1.S1_a_at	241.869	148.982	250.536	136.758	130.424	100.315	150.869	222.426	135.647	1.26023	0.260949	-1.38489	0.233315	1.74528	0.0425529	LOC_Os01g54620	CESA4 - cellulose synthase, expressed
Os.18724.1.S1_at	445.16	207.759	540.093	202.093	156.87	99.8706	220.604	367.87	175.759	1.56106	0.189641	-1.6656	0.332725	2.6001	0.0445397	LOC_Os01g54620	CESA4 - cellulose synthase, expressed
Os.18729.1.S1_at	2927.65	1581.09	2049.76	2255.09	1601.76	2065.76	1190.43	1370.87	1139.43	1.77222	0.0396062	1.60039	0.0878417	1.10737	0.581193	LOC_Os04g45610	expressed protein
Os.18742.1.A1_at	41.0267	44.5914	55.707	38.9974	39.0978	56.4541	112.426	114.013	71.1381	-2.10562	0.0068572	-2.21166	0.00563653	1.05036	0.866918	LOC_Os05g30010	expressed protein
Os.18819.1.S1_at	190.87	486.204	367.982	390.759	460.87	365.204	658.648	485.315	641.426	-1.70842	0.0290642	-1.46724	0.0709688	-1.16437	0.532563	LOC_Os05g06660	lysosomal protective protein precursor, putative, expressed
Os.18879.1.S1_at	1838.87	3274.87	2398.09	2998.76	3574.54	2787.32	5841.98	4543.09	3476.54	-1.8453	0.021026	-1.48084	0.0701214	-1.24612	0.401046	LOC_Os12g37840	boron transporter 1, putative, expressed
Os.18879.1.S2_at	4528.76	6536.09	5665.54	6661.98	7227.54	5781.43	10087	10361.3	7676.65	-1.68107	0.00585334	-1.42977	0.0212049	-1.17576	0.322811	LOC_Os12g37840	boron transporter 1, putative, expressed
Os.18966.2.S1_at	1296.2	771.204	1086.54	902.87	772.87	824.648	749.315	779.759	555.648	1.51288	0.0443329	1.19939	0.362301	1.26138	0.172124	LOC_Os08g25390	bifunctional aspartokinase/homoserine dehydrogenase 1, chloroplast precursor, putative, expressed
Os.18993.2.S1_at	105.648	99.2655	93.0927	84.808	99.9195	33.5371	116.832	136.925	141.426	-1.32609	0.118206	-1.81057	0.016043	1.36534	0.185404	LOC_Os02g01100	amino acid permease, putative, expressed
Os.18993.2.S1_x_at	345.982	343.034	359.537	247.982	362.204	230.982	474.759	620.204	422.982	-1.44766	0.0377622	-1.80457	0.00867528	1.24655	0.285198	LOC_Os02g01100	amino acid permease, putative, expressed
Os.19038.1.S1_at	79.2533	164.87	164.87	122.204	120.204	158.646	264.87	224.555	255.648	-1.82172	0.00635021	-1.85779	0.00569911	1.0198	0.925968	LOC_Os04g14150	early response to drought 3, putative, expressed
Os.19070.1.S1_at	100.716	134.982	107.854	106.87	110.383	110.62	201.093	161.204	150.827	-1.49358	0.00978003	-1.56501	0.00657014	1.04782	0.742203	LOC_Os11g09020	amino acid carrier, putative, expressed
Os.19112.1.S1_at	212.204	144.982	216.982	130.982	116.207	92.426	165.315	176.982	116.093	1.25258	0.188363	-1.34973	0.178754	1.69064	0.023816	LOC_Os03g21530	ribosome biogenesis protein Bms1, putative, expressed
Os.19118.2.S1_at	135.204	97.3149	121.925	87.2809	97.3149	97.6466	67.9816	80.3831	62.5559	1.68046	0.00371155	1.33815	0.0625062	1.25581	0.0601398	LOC_Os06g34070	esterase precursor, putative, expressed
Os.19118.2.S1_x_at	198.752	157.204	198.759	148.093	148.093	138.759	107.891	126.759	101.426	1.65056	0.00145503	1.29418	0.0461081	1.27537	0.0229013	LOC_Os06g34070	esterase precursor, putative, expressed
Os.19158.1.S1_at	2015.43	1193.98	1590.43	1572.65	1249.54	1685.76	926.204	1096.54	769.426	1.71904	0.028886	1.6145	0.0503152	1.06475	0.692238	LOC_Os11g14950	acetolactate synthase/ amino acid binding protein, putative, expressed
Os.19179.1.S1_at	118.422	74.4278	109.753	74.4278	54.0813	45.4154	74.4278	98.755	60.3957	1.29551	0.198705	-1.34299	0.25837	1.73985	0.0359087	LOC_Os08g38570	stat3-interacting protein, putative, expressed
Os.19281.1.S1_at	1453.98	1035.31	1387.54	1268.98	1127.31	1437.98	819.537	900.759	849.537	1.50859	0.015586	1.49203	0.0178535	1.0111	0.916914	LOC_Os02g34690	transmembrane 9 superfamily protein member 3 precursor, putative, expressed
Os.19377.1.S1_at	198.204	295.093	227.648	247.759	289.618	175.618	347.426	385.315	413.537	-1.58997	0.011064	-1.60769	0.0102063	1.01115	0.948221	LOC_Os05g28630	expressed protein
Os.19414.2.S1_at	201.798	211.306	262.639	164.426	206.603	185.895	230.639	286.293	325.528	-1.24672	0.103977	-1.5127	0.0168245	1.21335	0.221263	LOC_Os02g53450	expressed protein
Os.19472.1.S1_at	324.204	1399.2	1081.54	849.982	1481.87	1400.65	3025.65	1716.76	1889.65	-2.36442	0.0308377	-1.77684	0.0774835	-1.33069	0.521534	LOC_Os01g03330	Bowman-Birk type bran trypsin inhibitor precursor, putative, expressed
Os.19480.1.S1_at	240.093	397.315	291.537	390.204	409.426	399.648	495.759	452.204	453.093	-1.50822	0.00752591	-1.16825	0.142223	-1.29101	0.0643208	LOC_Os03g20870	protein binding protein, putative, expressed
Os.19587.1.S2_at	33.4135	64.953	46.7049	49.2441	62.2221	61.6437	74.507	64.439	80.3551	-1.51168	0.0341263	-1.26683	0.140111	-1.19327	0.342	LOC_Os05g07940	lactoylglutathione lyase, putative, expressed
Os.19608.1.S1_at	21.4966	183.524	106.165	170.326	182.537	164.315	220.385	220.731	228.398	-2.15149	0.0210783	-1.29455	0.235428	-1.66196	0.124872	LOC_Os09g38130	auxin Efflux Carrier family protein, expressed
Os.19611.1.S1_a_at	292.759	269.032	274.537	254.032	232.204	233.137	396.315	336.647	430.759	-1.39146	0.00383823	-1.61769	0.000816227	1.16258	0.154202	LOC_Os10g32348	psbP family protein, expressed
Os.19627.1.S1_a_at	61.2055	44.9179	61.2055	49.3768	52.3362	61.2055	112.426	69.0944	93.4705	-1.64342	0.020778	-1.6879	0.0176829	1.02707	0.902702	LOC_Os10g10170	expressed protein
Os.19761.1.S1_at	64.1395	56.6419	59.1248	40.9922	50.5463	34.3736	62.8341	94.0887	105.87	-1.46072	0.050231	-2.08712	0.00683933	1.42882	0.162547	LOC_Os01g03950	alpha-D-xylosidase, putative, expressed
Os.19872.1.S1_at	48.4812	67.7664	45.2408	64.4014	68.6374	50.0797	85.9557	92.7594	116.722	-1.82947	0.005569	-1.61337	0.0122559	-1.13394	0.52113	LOC_Os02g38240	rhodanese family protein, putative, expressed
Os.19899.2.S1_at	38.7676	49.1077	53.3153	55.3153	43.9305	44.7597	95.5371	81.7597	93.2724	-1.91634	0.000302076	-1.87888	0.000340744	-1.01994	0.876605	LOC_Os12g42190	transposon protein, putative, unclassified, expressed
Os.19954.1.S1_at	886.093	1100.09	863.315	688.537	950.648	612.093	1195.2	1716.65	1426.09	-1.52235	0.0216969	-1.92688	0.00500358	1.26573	0.262167	LOC_Os09g28690	gibberellin receptor GID1L2, putative, expressed
Os.19964.1.S1_at	92.6451	80.2023	90.8705	55.3721	58.9026	56.1535	83.3152	89.7567	87.5351	1.01194	0.784996	-1.52913	0.000169081	1.54738	0.000139887	LOC_Os02g43670	transferase family protein, expressed
Os.20001.1.S1_at	15.741	14.9102	17.1234	13.6946	15.9607	11.5846	34.0258	19.6496	19.0543	-1.52235	0.0925214	-1.76358	0.0451171	1.15846	0.619372	LOC_Os04g32080	steroleosin, putative, expressed
Os.20037.1.S1_x_at	473.982	769.87	564.426	606.982	781.982	907.537	873.759	857.648	1043.43	-1.53452	0.0281076	-1.20829	0.204147	-1.26999	0.196163	LOC_Os02g42590	signal transducer, putative, expressed
Os.20079.1.S1_s_at	171.995	376.315	351.648	276.093	374.87	374.87	524.426	466.426	666.426	-1.84151	0.0163384	-1.61554	0.033101	-1.13987	0.602779	LOC_Os11g25160	tropinone reductase 2, putative, expressed
Os.20079.1.S2_at	45.2971	151.648	171.537	113.315	104.537	147.537	243.759	254.982	232.259	-1.98381	0.0122633	-2.00061	0.0118243	1.00847	0.976902	LOC_Os11g25160	tropinone reductase 2, putative, expressed
Os.20118.1.A1_s_at	412.982	2169.87	987.204	1329.98	2226.2	1389.65	2886.65	2863.2	2915.2	-2.42715	0.0126911	-1.75199	0.042835	-1.38537	0.379993	LOC_Os12g07150	glutamyl-tRNA, putative, expressed
Os.20141.1.S1_at	365.759	219.759	279.093	236.426	216.87	201.093	421.093	384.982	284.648	-1.26152	0.173186	-1.66678	0.0245616	1.32125	0.200781	LOC_Os11g34190	expressed protein
Os.20151.1.S1_at	639.315	1317.43	938.648	1340.43	1458.54	1222.65	1948.87	1543.87	1453.2	-1.70821	0.0174677	-1.22984	0.193273	-1.38897	0.124519	LOC_Os03g09900	membrane protein, putative, expressed
Os.20183.1.S1_at	883.093	999.759	990.982	857.759	917.537	998.093	1300.54	1652.87	1220.87	-1.45251	0.0101839	-1.50512	0.00730641	1.03622	0.785103	LOC_Os09g04300	expressed protein
Os.20204.3.S1_a_at	11.8785	32.2466	15.793	21.7227	29.1988	22.1392	44.4861	39.1988	37.3572	-2.02013	0.0120603	-1.65673	0.0316892	-1.21934	0.474116	LOC_Os02g12380	histone deacetylase, putative, expressed
Os.20211.1.S1_at	750.648	526.537	684.204	599.87	526.759	547.648	346.648	446.426	304.982	1.78624	0.00497209	1.52477	0.027888	1.17148	0.200662	LOC_Os10g36710	CDPK-related protein kinase, putative, expressed
Os.20224.1.S1_at	785.315	2573.65	2170.09	2355.65	2536.32	2656.98	3757.54	3723.54	3676.2	-2.01794	0.00578302	-1.47799	0.0363958	-1.36532	0.183819	LOC_Os12g37690	MYB transcription factor, putative, expressed
Os.20234.2.S1_at	1221.09	1836.65	1626.31	1973.09	2316.31	1883.98	2871.32	2086.65	2091.54	-1.505	0.0307008	-1.14192	0.337877	-1.31796	0.127107	LOC_Os11g14570	expressed protein
Os.20253.1.S1_at	56.5979	26.1185	48.652	21.7935	17.3124	23.5175	22.6909	23.0468	13.941	2.20126	0.0242228	1.04934	0.906164	2.09775	0.0284211	LOC_Os12g27120	retrotransposon protein, putative, Ty1-copia subclass
Os.20265.1.S1_x_at	54.9199	122.426	107.316	121.585	140.426	122.426	165.426	122.426	197.537	-1.70514	0.0361609	-1.2626	0.225186	-1.3505	0.22999	LOC_Os01g41120	protein binding protein, putative, expressed
Os.20265.2.S1_at	18.797	100.426	30.582	103.569	107.204	56.0267	108.562	100.426	166.426	-2.50602	0.046244	-1.4071	0.273299	-1.78098	0.241699	LOC_Os01g41120	protein binding protein, putative, expressed
Os.20336.1.S1_at	135.386	73.4282	132.81	72.1732	67.5394	69.5725	141.164	147.921	97.6505	-1.13205	0.500226	-1.84789	0.0303126	1.63234	0.0800474	LOC_Os05g49230	adoMet-dependent rRNA methyltransferase spb1, putative, expressed
Os.20342.1.S1_at	2901.87	1471.09	2527.54	2236.43	1563.09	2018.65	1274.76	1386.87	1077.09	1.84568	0.0362818	1.55619	0.127823	1.18603	0.393441	LOC_Os03g02710	hydroxymethylglutaryl-CoA synthase, putative, expressed
Os.20347.1.S1_at	117.759	110.316	137.538	104.093	106.649	116.871	59.8711	80.8711	79.0933	1.66312	0.00184211	1.49027	0.00786248	1.11599	0.216888	LOC_Os05g49910	expressed protein
Os.20465.1.S1_at	57.5975	51.6313	63.6392	62.7653	64.2169	107.654	95.3935	105.05	175.031	-2.17203	0.0302351	-1.60024	0.0973777	-1.35732	0.422489	LOC_Os03g21560	photosystem II 11 kD protein, putative, expressed
Os.20530.1.S1_at	1032.2	719.093	928.093	724.759	657.426	735.648	518.982	729.537	432.204	1.59419	0.0200863	1.26007	0.218547	1.26516	0.127965	LOC_Os08g44530	dihydroxy-acid dehydratase, putative, expressed
Os.20535.1.S1_at	434.87	432.87	470.537	376.648	396.426	394.648	307.648	364.648	174.759	1.57992	0.0134257	1.37857	0.0645199	1.14606	0.27457	LOC_Os03g06000	alpha-expansin 17 precursor, putative, expressed
Os.20580.1.S1_at	66.2053	83.2476	72.7593	65.2038	74.5371	53.8994	82.2339	109.87	101.982	-1.32345	0.0408997	-1.51872	0.0109978	1.14755	0.341928	LOC_Os02g55870	heparanase-like protein 3 precursor, putative, expressed
Os.20597.1.S1_at	95.0927	122.415	129.985	66.2133	93.3578	99.0849	113.426	158.982	144.307	-1.1992	0.205054	-1.61108	0.0175675	1.34346	0.117951	LOC_Os01g03870	expressed protein
Os.20614.1.S1_at	128.798	102.982	142.798	121.099	81.2522	120.099	215.655	219.687	194.21	-1.6807	0.00165278	-1.9524	0.000624763	1.16166	0.311317	LOC_Os10g41838	F-box protein interaction domain containing protein, expressed
Os.20614.3.S1_x_at	9.88976	21.4034	13.1069	13.8258	16.9502	6.99189	543.648	576.759	501.648	-36.5327	1.11034e-07	-42.948	1.08291e-07	1.1756	0.906902	LOC_Os04g49757	ATPUP11, putative, expressed
Os.20693.1.S1_at	136.79	87.9817	142.388	87.6115	70.7347	76.8337	103.833	113.346	107.237	1.13176	0.374265	-1.37944	0.0919771	1.56119	0.0251777	LOC_Os11g41910	GTP-binding protein engA, putative, expressed
Os.2075.1.S1_at	58.8132	81.6028	36.8572	51.6413	61.0222	30.3361	82.6888	129.702	73.7454	-1.6141	0.10702	-2.00096	0.0471229	1.23968	0.572725	LOC_Os01g19220	beta-D-xylosidase, putative, expressed
Os.20851.1.A1_at	30.7044	16.0944	22.207	11.6703	10.2091	12.3222	11.0393	11.2711	11.2711	2.05487	0.014917	1.01846	0.954789	2.01762	0.0160507	LOC_Os02g53240	hypothetical protein
Os.20851.1.A1_x_at	41.1144	19.0138	30.1145	12.3844	12.6304	14.3125	11.8608	10.7965	12.2206	2.58739	0.0125325	1.12757	0.786825	2.29466	0.0177699	LOC_Os02g53240	hypothetical protein
Os.20865.1.S1_at	160.982	83.6738	146.896	89.7793	79.6412	60.2302	152.204	164.537	117.759	-1.10969	0.5665	-1.892	0.0276191	1.70499	0.0623095	LOC_Os05g35520	ATP binding protein, putative, expressed
Os.20936.1.S1_a_at	10.2703	11.2046	10.7276	11.8143	11.2711	7.77842	11.8143	20.6413	27.5921	-1.86469	0.0536038	-1.94557	0.0458448	1.04338	0.912057	LOC_Os07g05360	Photosystem II 10 kDa polypeptide, chloroplast precursor, putative, expressed
Os.21068.1.S1_x_at	32.9974	33.6868	31.3936	33.8329	32.6793	14.9091	44.6868	40.4817	37.8802	-1.2546	0.166372	-1.51126	0.0393097	1.20457	0.33397	LOC_Os03g06930	DNA binding protein, putative, expressed
Os.21077.1.S1_at	2282.87	1454.2	1923.76	1644.09	1360.65	1674.43	1248.87	1474.87	793.981	1.60923	0.0371854	1.33017	0.198517	1.2098	0.267695	LOC_Os08g21840	50S ribosomal protein L15, putative, expressed
Os.21123.1.S1_at	1026.98	857.982	1087.65	1167.65	852.537	905.426	598.204	727.093	463.093	1.66217	0.0142023	1.63589	0.0168008	1.01607	0.896571	LOC_Os01g63810	starch binding domain containing protein, expressed
Os.21185.1.S1_at	46.9874	46.9874	51.4751	34.2097	39.543	42.438	59.9231	75.4276	54.8165	-1.30744	0.0366046	-1.63668	0.00441714	1.25182	0.130211	LOC_Os05g11730	shaggy-related protein kinase dzeta, putative, expressed
Os.21222.1.S1_at	60.8194	92.7594	87.9052	86.6483	51.8857	86.4922	129.536	121.648	115.759	-1.51954	0.0174628	-1.63067	0.0103735	1.07314	0.684722	LOC_Os01g70740	expressed protein
Os.21254.1.S1_at	145.537	128.426	130.87	127.315	110.652	76.3475	173.314	201.315	188.537	-1.3911	0.0111222	-1.79173	0.00127566	1.28799	0.0840634	LOC_Os03g45400	RNA binding protein, putative, expressed
Os.21320.1.S1_at	94.9407	75.4044	110.719	73.8488	67.4978	74.2809	52.6248	73.8488	47.1661	1.61866	0.0161688	1.24181	0.243094	1.30347	0.0902328	LOC_Os04g37470	NAD(P)H-dependent oxidoreductase, putative, expressed
Os.21367.1.S1_at	758.089	592.093	602.644	636.093	543.204	736.978	404.87	343.759	285.648	1.88811	0.00446652	1.85276	0.00540987	1.01907	0.866143	LOC_Os10g34170	domain found in Dishevelled, Egl-10, and Pleckstrin family protein, expressed
Os.21394.1.S1_at	567.982	524.315	530.981	332.87	425.537	286.759	568.982	630.871	465.315	-1.02581	0.800289	-1.59321	0.00785644	1.55313	0.0107124	LOC_Os02g24080	SNAP25 homologous protein SNAP30, putative, expressed
Os.21561.1.S1_at	216.093	402.537	315.982	273.537	344.537	269.537	489.648	422.426	509.315	-1.52083	0.0219107	-1.60136	0.0150863	1.05295	0.776825	LOC_Os08g19980	disease resistance RPP13-like protein 1, putative, expressed
Os.21842.1.S1_at	340.315	170.363	305.363	258.919	179.982	280.252	169.093	125.537	94.426	2.09749	0.03429	1.84845	0.0795095	1.13473	0.558698	LOC_Os10g38670	glutathione S-transferase GSTU6, putative, expressed
Os.21847.1.S1_at	546.204	618.204	522.093	410.093	441.204	279.87	539.982	667.759	522.093	-1.02569	0.817424	-1.52925	0.0157597	1.49094	0.0213554	LOC_Os06g07560	calcium ion binding protein, putative, expressed
Os.21862.1.S1_at	1414.65	1584.09	1440.54	1148.65	671.648	1108.09	1438.43	1404.31	1404.31	1.04526	0.645127	-1.4503	0.0159135	1.51595	0.00887186	LOC_Os08g14880	transposon protein, putative, unclassified, expressed
Os.21870.1.S1_at	47.7117	42.1522	32.9299	32.0965	37.0593	30.3424	42.4854	63.3663	50.0441	-1.26957	0.131358	-1.56682	0.0247872	1.23413	0.265092	LOC_Os02g45750	protein kinase, putative, expressed
Os.21875.1.S1_at	103.31	91.9816	112.865	142.766	142.643	179.351	100.315	81.0877	81.421	1.17249	0.264387	1.76833	0.00153846	-1.50819	0.00536566	LOC_Os01g74340	cold-inducible RNA-binding protein, putative, expressed
Os.21886.1.S1_at	193.204	110.204	198.315	92.6796	107.426	66.426	134.648	185.426	129.537	1.1159	0.573443	-1.6869	0.0814665	1.88241	0.0362263	LOC_Os03g59750	DNA gyrase subunit A, putative, expressed
Os.21902.1.S1_at	55.5977	59.805	52.128	43.0562	49.0478	35.3606	52.128	75.1511	90.7946	-1.30169	0.13937	-1.71086	0.0224013	1.31433	0.225606	LOC_Os09g28300	remorin, C-terminal region family protein, expressed
Os.21950.1.S1_at	1279.43	667.87	883.426	543.315	540.759	827.759	1179.43	1064.65	979.204	-1.13868	0.476243	-1.68596	0.0442112	1.48063	0.125695	LOC_Os08g37630	elastin precursor, putative
Os.2196.1.S1_a_at	321.093	172.537	367.315	232.759	158.426	285.315	381.204	328.315	462.648	-1.36149	0.161494	-1.73269	0.0439249	1.27264	0.380601	LOC_Os01g10080	expressed protein
Os.22000.1.S1_at	448.093	355.315	493.315	895.093	419.759	452.537	1439.31	1351.54	3618.32	-4.94259	0.0331642	-3.62635	0.0465622	-1.36297	0.808389	LOC_Os06g51060	basic endochitinase 1 precursor, putative, expressed
Os.22058.1.S1_at	10.5153	10.5153	9.74347	8.10577	10.5153	9.58273	13.4698	15.1597	18.0489	-1.51681	0.00544227	-1.65504	0.00264418	1.09113	0.518828	LOC_Os10g39680	acidic endochitinase Q precursor, putative, expressed
Os.2211.1.S1_at	28.5207	40.8503	48.2639	73.8022	52.9071	41.8869	64.6439	64.3891	99.426	-1.9421	0.0300817	-1.35507	0.177627	-1.43322	0.241337	LOC_Os08g09010	germin-like protein subfamily 1 member 11 precursor, putative, expressed
Os.2218.1.S1_at	129.315	230.76	153.982	77.2965	103.648	118.698	158.475	403.141	504.697	-2.07431	0.081604	-3.55861	0.0272855	1.71557	0.448107	LOC_Os12g05260	phytosulfokines 5 precursor, putative, expressed
Os.22197.1.S1_at	36.9362	22.4082	20.9765	21.9465	15.5215	14.3828	39.2427	45.9174	54.8176	-1.74273	0.0148378	-2.69962	0.00246542	1.54908	0.157748	LOC_Os06g20200	gibberellin receptor GID1L2, putative, expressed
Os.2225.1.S1_at	2360.09	2809.65	1673.43	1428.2	1757.98	1845.76	2482.87	2937.65	3357.65	-1.28276	0.119184	-1.74449	0.0125649	1.35994	0.139967	LOC_Os04g44870	elicitor-responsive protein 3, putative, expressed
Os.22281.1.S1_at	366.203	311.87	450.315	310.315	310.315	410.203	217.204	298.537	162.87	1.66279	0.0309497	1.51903	0.070413	1.09464	0.565197	LOC_Os03g08754	MADS-box transcription factor 47, putative, expressed
Os.2239.1.S1_at	477.87	264.426	372.204	327.87	295.204	247.426	794.093	526.537	694.981	-1.80853	0.0113639	-2.31546	0.0037903	1.2803	0.367285	LOC_Os03g02050	nonspecific lipid-transfer protein precursor, putative, expressed
Os.22455.1.A1_at	227.759	198.426	278.982	172.537	159.204	146.537	139.759	174.315	107.437	1.67295	0.0101727	1.13468	0.487762	1.47439	0.0254832	LOC_Os05g43440	single-stranded DNA-binding protein, putative, expressed
Os.22484.1.A1_at	73.2588	51.393	48.4225	67.0958	50.8736	35.1847	79.4132	103.397	97.9526	-1.62221	0.0206537	-1.8332	0.01016	1.13007	0.585143	LOC_Os12g29570	expressed protein
Os.2254.1.S1_at	113.96	112.528	101.871	72.6511	105.195	84.7063	54.2723	87.8706	34.1379	1.8627	0.0160711	1.4894	0.10893	1.25064	0.201246	LOC_Os07g03770	homeobox protein rough sheath 1, putative, expressed
Os.22571.1.S1_at	85.4861	85.4861	49.6378	75.4276	60.9585	68.422	163.648	177.375	207.723	-2.48741	0.000318256	-2.67932	0.000245729	1.07715	0.734571	LOC_Os01g15270	expressed protein
Os.22594.1.S1_at	838.759	1409.98	1453.98	747.204	1336.87	1467.98	2707.87	1742.2	3750.87	-2.21484	0.0304507	-2.30879	0.0269116	1.04242	0.927885	LOC_Os01g03390	Bowman-Birk type bran trypsin inhibitor precursor, putative, expressed
Os.22596.1.S1_at	267.41	807.632	639.537	693.966	844.966	816.966	1436.19	1112.85	1386.52	-2.29535	0.00343941	-1.67052	0.0160057	-1.37404	0.226372	LOC_Os05g28730	PIT1, putative, expressed
Os.22596.1.S1_s_at	182.315	728.537	508.093	554.315	778.426	768.315	1240.31	864.426	1084.54	-2.24764	0.0126734	-1.51794	0.0743312	-1.48072	0.225005	LOC_Os05g28730	PIT1, putative, expressed
Os.22608.1.S1_s_at	449.759	317.093	428.648	343.091	316.759	369.869	253.093	304.982	144.315	1.70205	0.0206519	1.46602	0.0839593	1.161	0.334979	LOC_Os09g36030	4-hydroxy-2-oxovalerate aldolase, putative, expressed
Os.22623.1.S1_x_at	26.2767	26.2767	22.0908	25.725	25.4683	16.3958	33.8307	44.1656	29.6381	-1.44196	0.0491734	-1.59248	0.0244743	1.10438	0.617807	LOC_Os05g04070	expressed protein
Os.22711.1.A1_at	95.5031	66.2597	67.4336	50.948	53.0227	27.8302	53.2128	69.875	41.6573	1.39122	0.12898	-1.24996	0.403099	1.73896	0.0375788	LOC_Os03g06350	plant-specific domain TIGR01568 family protein, expressed
Os.22773.1.S1_at	174.71	121.155	190.819	72.6511	94.5993	84.1618	187.044	215.599	130.821	-1.09612	0.586285	-2.12187	0.0133703	1.9358	0.027655	LOC_Os05g46290	chaperonin CPN60-2, mitochondrial precursor, putative, expressed
Os.22793.1.S1_at	91.2038	77.5478	86.2146	84.77	65.1035	49.974	94.3256	145.881	91.3256	-1.3003	0.182826	-1.65893	0.0412213	1.2758	0.319984	LOC_Os11g07940	expressed protein
Os.22819.1.S1_at	659.537	370.537	546.648	549.315	310.87	363.514	266.315	354.093	239.093	1.83446	0.0453151	1.42373	0.248001	1.28849	0.26122	LOC_Os08g37060	gibberellin receptor GID1L2, putative, expressed
Os.22821.1.S1_a_at	125.939	77.2049	94.9708	81.7358	76.6779	80.3155	130.291	137.093	93.2914	-1.20986	0.243594	-1.51081	0.0452769	1.24875	0.265688	LOC_Os01g70330	prefoldin subunit family protein, expressed
Os.22823.1.A1_at	136.672	89.1279	130.916	91.5683	83.0846	97.2405	27.583	90.1386	49.8052	2.12931	0.018215	1.62299	0.126345	1.31197	0.199351	LOC_Os07g36910	F-box domain containing protein, expressed
Os.22857.1.A1_at	21.068	13.1528	21.6187	12.1781	9.1821	10.5414	11.4026	12.07	13.3217	1.51762	0.0375373	-1.15337	0.519929	1.75037	0.0155535	LOC_Os01g36820	expressed protein
Os.22913.1.S1_at	192.759	121.981	192.648	93.8705	102.426	90.8853	114.537	145.426	96.426	1.42369	0.0683676	-1.24099	0.348542	1.76678	0.0178014	LOC_Os10g30640	translin, putative, expressed
Os.2292.3.S1_x_at	22.2337	36.7933	26.5045	28.8456	33.0711	14.645	27.8922	131.98	152.439	-3.65143	0.0561471	-4.07922	0.0494406	1.11716	0.928616	LOC_Os03g53340	heat shock factor protein HSF8, putative, expressed
Os.2293.1.S1_at	46.1235	39.0249	34.0755	38.2933	39.0914	33.5025	49.7832	111.235	83.1861	-2.04828	0.0309387	-2.20227	0.0242373	1.07518	0.857721	LOC_Os03g44710	axial regulator YABBY2, putative, expressed
Os.22932.1.S1_at	52.6248	52.7359	46.7495	50.4146	48.0507	40.5481	67.2915	73.323	71.7625	-1.3962	0.000849401	-1.52774	0.000294328	1.09421	0.230062	LOC_Os04g45710	hypothetical protein
Os.22967.1.S1_s_at	168.988	135.759	223.87	203.87	156.38	179.096	410.648	262.093	239.315	-1.72536	0.0428043	-1.69104	0.0471538	-1.02029	0.945188	LOC_Os03g02070	metal ion binding protein, putative, expressed
Os.22968.1.A1_at	17.5161	20.59	22.9959	19.6648	18.59	19.8624	41.6265	42.879	101.738	-3.04807	0.0424822	-3.20462	0.0391298	1.05136	0.953158	LOC_Os08g24200	expressed protein
Os.23100.1.S1_at	237.827	237.827	214.92	188.204	181.831	188.204	328.272	285.383	303.383	-1.32793	0.00076468	-1.64274	6.0149e-05	1.23706	0.0105295	LOC_Os07g37310	uncharacterized secreted protein, putative, expressed
Os.23112.1.A1_s_at	195.374	132.598	197.315	150.819	137.265	185.598	130.487	102.204	112.78	1.5205	0.0345303	1.37112	0.100284	1.10895	0.464319	No match	Transcribed sequences
Os.23125.1.S1_at	113.537	145.982	134.093	81.1155	139.982	84.6484	227.588	268.204	189.699	-1.74154	0.00863787	-2.24203	0.00248751	1.28738	0.292538	LOC_Os03g19780	expressed protein
Os.23130.1.S1_at	674.537	496.093	627.315	560.315	496.093	516.648	332.537	442.648	304.982	1.66451	0.00598588	1.45631	0.0290923	1.14296	0.240847	LOC_Os06g08180	expressed protein
Os.23154.1.S1_at	148.093	302.871	258.426	250.537	328.093	312.315	350.87	469.982	580.759	-1.9758	0.01527	-1.57317	0.0479895	-1.25593	0.412366	LOC_Os02g50690	anther-specific proline-rich protein APG precursor, putative, expressed
Os.23215.1.S1_at	77.1779	79.3156	79.3156	46.0965	77.3156	36.7563	100.126	80.4263	102.76	-1.20145	0.219907	-1.76884	0.0120721	1.47226	0.072005	LOC_Os06g24404	anther-specific proline-rich protein APG precursor, putative, expressed
Os.23224.1.S1_at	91.7823	39.712	41.6641	45.9974	41.0418	27.4044	67.0328	275.96	187.005	-3.06077	0.0604707	-4.63108	0.0361851	1.51305	0.717253	LOC_Os06g32600	leaf-specific thionin BTH6 precursor, putative, expressed
Os.23224.1.S1_s_at	132.879	33.4504	40.5726	22.4684	22.0235	17.5821	67.3686	423.454	307.323	-3.8576	0.0699487	-12.858	0.0336963	3.33315	0.609101	LOC_Os06g32600	leaf-specific thionin BTH6 precursor, putative, expressed
Os.23225.1.A1_at	78.7469	30.8669	71.1041	28.4823	29.5311	19.828	30.4182	35.6437	20.7684	2.08128	0.0512258	-1.11548	0.823831	2.32161	0.0374413	LOC_Os09g20880	ATP binding protein, putative, expressed
Os.2326.1.S1_s_at	1369.31	937.87	1202.43	1127.31	875.759	1106.2	512.204	704.982	551.982	1.98377	0.00442115	1.75748	0.0142951	1.12875	0.347486	LOC_Os05g49760	isocitrate dehydrogenase, putative, expressed
Os.23266.1.S1_at	82.8857	71.9456	72.1818	56.2556	62.6532	40.4761	87.2039	156.884	83.2347	-1.44186	0.153462	-2.05366	0.0339615	1.42431	0.312945	LOC_Os09g24900	ankyrin protein kinase-like, putative, expressed
Os.23281.1.S1_s_at	1825.98	1417.43	1357.31	1461.76	1219.09	1174.09	950.426	1262.43	302.759	1.82887	0.0422188	1.53241	0.149601	1.19346	0.393088	No match	Transcribed sequences
Os.23289.1.S1_at	446.204	355.537	461.982	415.204	327.759	415.093	227.87	277.982	278.87	1.61041	0.00608793	1.47575	0.0180086	1.09124	0.396457	LOC_Os05g08440	F-box domain containing protein, expressed
Os.23300.1.S1_at	15.6725	10.9053	14.9938	14.7374	16.3361	16.6922	22.901	23.7953	18.0925	-1.55849	0.00740744	-1.35639	0.0270745	-1.149	0.330829	LOC_Os08g36774	protein binding protein, putative, expressed
Os.23308.1.A1_at	130.574	187.204	180.018	169.907	187.204	114.204	264.093	310.685	317.759	-1.79298	0.00273363	-1.89372	0.00197641	1.05619	0.75394	LOC_Os03g15410	expressed protein
Os.23341.1.S1_at	84.3972	50.7668	76.7606	14.1759	19.0166	23.248	153.204	171.313	149.398	-2.23624	0.000139671	-8.3967	9.65324e-06	3.75483	0.0022674	LOC_Os03g58380	aldehyde oxidase, putative, expressed
Os.23413.1.A1_at	297.315	183.315	242.426	212.426	173.315	189.759	277.648	310.537	314.315	-1.24818	0.0929934	-1.5682	0.0108798	1.2564	0.151917	LOC_Os03g24040	ubiquitin ligase SINAT4, putative, expressed
Os.23421.1.S1_at	16.2393	30.8669	29.1522	22.352	27.8298	21.9025	598.757	414.201	64.352	-14.1271	0.0403071	-14.9451	0.0397241	1.0579	0.991681	LOC_Os12g38900	chorismate mutase, chloroplast precursor, putative, expressed
Os.23431.1.A1_at	1304.43	930.204	1369.98	1069.65	915.204	1097.54	797.537	903.426	534.204	1.61268	0.0230754	1.37904	0.109913	1.16942	0.291725	LOC_Os11g04370	50S ribosomal protein L24, putative, expressed
Os.23474.1.A1_at	4578.32	3336.54	4196.43	4203.32	3620.54	3987.09	2259.43	2218.87	3273.65	1.56235	0.0154872	1.52361	0.0206925	1.02543	0.825323	LOC_Os04g53330	RNA recognition motif containing protein, putative, expressed
Os.23482.1.S1_at	25.421	23.3739	19.4704	20.0464	21.1517	18.9845	23.3452	36.5961	30.4776	-1.32452	0.0776461	-1.50241	0.0272793	1.1343	0.467426	LOC_Os08g19420	O-methyltransferase ZRP4, putative, expressed
Os.2352.1.S1_a_at	160.075	160.964	175.63	122.315	159.615	126.045	228.741	232.756	236.392	-1.40514	0.000756851	-1.71062	0.000101955	1.2174	0.0324631	LOC_Os04g49150	MADS-box transcription factor 17, putative, expressed
Os.23578.1.S1_at	14.2447	15.8947	8.2238	14.2447	17.3775	15.1718	20.768	20.9677	16.1044	-1.5077	0.0366791	-1.23606	0.179746	-1.21976	0.29057	LOC_Os06g05450	expressed protein
Os.2360.1.S1_s_at	69.3538	73.3149	64.3585	60.4367	70.835	61.8677	90.263	108.426	99.3832	-1.43977	0.00144134	-1.5433	0.000685281	1.07191	0.429417	LOC_Os03g13274	peptide transporter PTR2, putative, expressed
Os.23685.1.S1_x_at	19.0148	17.3124	14.4305	12.2323	14.4405	10.6764	40.8755	51.3121	14.777	-2.10736	0.0820766	-2.86391	0.0415819	1.359	0.636491	LOC_Os01g19529	expressed protein
Os.23685.2.S1_x_at	17.1986	17.1986	16.033	9.94675	16.0547	16.9761	25.6136	32.7947	16.2587	-1.4806	0.110353	-1.73735	0.0499401	1.17341	0.585766	LOC_Os01g19529	expressed protein
Os.23688.1.A1_x_at	765.204	512.87	619.093	627.759	551.204	685.759	294.648	396.315	375.648	1.77869	0.00864264	1.74827	0.0103066	1.0174	0.885923	LOC_Os01g61250	ankyrin-like protein, putative, expressed
Os.23764.1.S1_at	186.759	137.982	214.982	137.982	116.759	137.648	118.791	144.537	67.5447	1.63121	0.0401178	1.18592	0.471187	1.37548	0.115177	LOC_Os12g33230	ubiquitin-protein ligase, putative, expressed
Os.23844.1.A1_at	1307.76	999.315	1115.09	791.426	879.982	851.982	610.87	857.759	563.759	1.68381	0.00487279	1.24159	0.176055	1.35618	0.0308775	LOC_Os01g41010	MARD1, putative, expressed
Os.23977.1.S1_at	4310.98	3175.43	4268.43	4004.54	3217.43	4762.2	2379.98	2290.43	2733.43	1.58767	0.0246343	1.61864	0.0201408	-1.01951	0.880339	LOC_Os03g43510	expressed protein
Os.24034.3.S1_x_at	191.711	147.819	181.933	154.711	124.044	205.711	125.315	106.093	110.108	1.52691	0.0389092	1.41858	0.0814217	1.07637	0.607786	LOC_Os01g65400	DNA polymerase I, putative, expressed
Os.24051.1.S1_at	59.06	53.3639	60.7832	40.5861	34.2246	40.5861	41.1279	36.5861	19.5157	1.78142	0.00527226	1.18685	0.346806	1.50097	0.017515	LOC_Os04g33640	glucan endo-1,3-beta-glucosidase 7 precursor, putative, expressed
Os.24051.1.S1_x_at	197.426	192.532	198.199	149.923	144.633	170.865	143.384	116.87	111.863	1.58057	0.000454458	1.25074	0.024508	1.26371	0.00775408	LOC_Os04g33640	glucan endo-1,3-beta-glucosidase 7 precursor, putative, expressed
Os.24051.2.S1_at	443.537	373.426	382.204	298.759	298.759	296.87	278.426	253.315	229.204	1.57589	0.000488665	1.17537	0.0832005	1.34077	0.00318713	LOC_Os04g33640	glucan endo-1,3-beta-glucosidase 7 precursor, putative, expressed
Os.24098.1.S1_a_at	169.956	116.429	124.454	123.648	92.6483	90.1549	123.648	177.87	161.87	-1.12791	0.433195	-1.51211	0.0460216	1.34064	0.146304	LOC_Os09g35830	RNA-binding protein, putative, expressed
Os.24110.1.A1_at	16.0547	25.8317	20.5538	20.8396	20.4226	17.5706	34.5795	30.8223	31.617	-1.55379	0.00462255	-1.64906	0.00286044	1.06132	0.663147	LOC_Os09g16240	expressed protein
Os.24157.1.A1_at	831.982	796.204	823.675	1580.87	1105.87	1280.43	550.87	831.982	412.093	1.36598	0.199535	2.21019	0.0031055	-1.61802	0.0159042	LOC_Os11g06990	expressed protein
Os.24159.1.S1_at	125.943	68.628	112.815	91.8149	68.5875	75.2763	64.7598	60.9025	54.054	1.7104	0.0330862	1.31139	0.272681	1.30426	0.17278	LOC_Os03g19980	pentatricopeptide repeat protein PPR986-12, putative, expressed
Os.24161.1.A1_at	454.982	249.87	356.426	326.315	262.315	289.426	184.87	229.982	180.426	1.78283	0.0249479	1.47503	0.121542	1.20867	0.287165	No match	Oryza sativa (japonica cultivar-group) cDNA clone:J023015E18, full insert sequence.
Os.2423.1.S1_at	46.9632	50.0824	49.5774	52.7765	49.3193	52.7765	156.265	109.429	206.221	-3.21856	0.00317469	-3.04712	0.00359735	-1.05626	0.908146	LOC_Os12g36850	major pollen allergen Bet v 1-D/H, putative, expressed
Os.24324.2.S1_at	258.092	156.426	252.648	165.759	115.426	140.537	156.426	156.426	83.3152	1.68405	0.0440035	1.06451	0.818582	1.582	0.0609618	LOC_Os03g27030	splicing factor, arginine/serine-rich 2, putative, expressed
Os.24333.2.S1_at	37.8802	46.019	39.5704	37.0843	43.658	34.4554	65.1713	49.836	62.5051	-1.4377	0.0103755	-1.54094	0.00544536	1.07181	0.594017	LOC_Os03g12050	expressed protein
Os.2436.1.S1_at	40.4617	40.4617	39.7748	40.4617	38.3107	27.685	40.8881	72.9451	65.9304	-1.48937	0.0614509	-1.6886	0.0292064	1.13377	0.599908	LOC_Os11g10290	S-domain receptor-like protein kinase, putative, expressed
Os.24385.1.S1_at	125.87	225.537	177.537	160.426	219.759	171.759	310.537	362.537	259.093	-1.76231	0.0108974	-1.68888	0.0140084	-1.04348	0.842593	LOC_Os01g61350	electron transporter, putative, expressed
Os.24393.1.S1_at	1897.2	1112.98	2068.43	1486.76	1169.09	1385.31	952.648	1193.65	796.537	1.72576	0.0382573	1.37322	0.22257	1.25672	0.24615	LOC_Os07g23244	RNA binding protein, putative, expressed
Os.24428.1.S1_at	37.8847	29.6055	38.8388	38.7121	35.9958	33.111	57.8924	51.6413	54.0292	-1.53827	0.000861355	-1.51702	0.000989483	-1.01401	0.878449	LOC_Os07g48970	secreted protein, putative, expressed
Os.24470.1.A1_at	2808.98	1679.76	3615.31	571.204	455.87	880.204	1881.54	1617.2	2492.31	1.35269	0.220669	-3.14115	0.0384524	4.24902	0.0070499	LOC_Os11g17770	retrotransposon protein, putative, unclassified
Os.24478.1.S1_at	154.153	153.237	152.634	120.237	129.125	125.237	177.729	237.57	186.903	-1.30907	0.0214106	-1.60759	0.00259031	1.22804	0.112838	LOC_Os11g20330	expressed protein
Os.24545.2.S1_at	211.648	231.759	231.759	184.87	231.759	205.204	278.759	304.093	474.759	-1.56644	0.0488965	-1.70079	0.0308829	1.08577	0.742922	LOC_Os03g30300	6-phosphogluconolactonase, putative, expressed
Os.24545.2.S1_x_at	212.648	208.204	206.339	193.426	252.537	245.093	353.537	367.093	794.315	-2.41544	0.0475656	-2.19222	0.0606805	-1.10183	0.864071	LOC_Os03g30300	6-phosphogluconolactonase, putative, expressed
Os.24554.1.A1_at	118.537	80.5961	122.648	74.2855	64.7035	68.9069	77.8713	92.2398	51.5731	1.45153	0.0650592	-1.06632	0.766668	1.5478	0.0426333	LOC_Os04g47380	RNA-binding protein, containing THUMP domain, putative, expressed
Os.24615.1.A1_at	2575.32	1764.62	2037.84	2056.2	1757.87	1757.87	1254.87	1756.43	1219.31	1.50753	0.0303818	1.31705	0.128678	1.14462	0.330743	LOC_Os05g37884	50S ribosomal protein L33, putative, expressed
Os.24676.1.A1_s_at	57.8087	37.2079	35.4376	26.9531	23.5478	18.417	39.004	107.92	112.698	-1.99014	0.0793652	-3.76711	0.0207079	1.89289	0.35358	LOC_Os08g30850	YDG/SRA domain containing protein, expressed
Os.24682.1.A1_at	97.0634	62.8716	88.6607	63.5518	52.0673	66.9479	40.775	57.6135	36.6373	1.8411	0.0115697	1.35209	0.184076	1.36167	0.0822282	LOC_Os05g51800	aminoacyl-tRNA hydrolase, putative
Os.24718.1.S1_at	269.315	213.648	230.602	181.759	152.648	148.202	315.87	269.202	216.647	-1.12354	0.339542	-1.66122	0.00945148	1.47855	0.0347426	LOC_Os02g04270	DNA binding protein, putative, expressed
Os.24765.1.A1_at	277.653	192.977	286.532	189.097	150.759	151.87	193.431	237.204	146.209	1.3126	0.127869	-1.1731	0.43648	1.5398	0.0407017	LOC_Os04g09530	pentatricopeptide repeat protein PPR986-12, putative, expressed
Os.24785.1.A1_at	633.093	404.093	620.426	501.982	415.982	544.982	380.426	383.093	339.982	1.50214	0.0368124	1.32573	0.133464	1.13306	0.383722	LOC_Os01g70920	cullin-1, putative, expressed
Os.24816.1.A1_at	365.426	281.87	480.759	291.204	281.87	282.315	237.759	216.982	172.537	1.79833	0.0152428	1.36365	0.17684	1.31876	0.117135	LOC_Os04g33660	carbonic anhydrase precursor, putative, expressed
Os.24898.1.S1_at	3603.2	2221.98	3495.31	1771.43	1771.43	1363.65	1385.76	1888.09	818.537	2.27752	0.00866388	1.19893	0.572752	1.89962	0.0178385	LOC_Os04g55660	carboxylic ester hydrolase/ hydrolase, acting on ester bonds, putative, expressed
Os.24908.1.S1_at	3608.65	2496.65	3154.43	3114.76	2496.65	2605.09	1694.2	2167.31	1186.54	1.83431	0.0105799	1.62766	0.0331422	1.12697	0.399578	LOC_Os08g39950	potassium transporter 17, putative, expressed
Os.24926.1.S1_at	949.204	1346.2	1036.98	1006.2	1305.76	1147.87	1627.87	1545.65	1849.54	-1.50734	0.00736196	-1.45182	0.0104383	-1.03824	0.774802	LOC_Os03g21540	protein kinase, putative, expressed
Os.24931.1.S1_at	153.367	156.815	128.503	142.426	136.503	165.17	69.3235	123.249	100.503	1.49683	0.0249076	1.5153	0.0216071	-1.01234	0.915636	LOC_Os10g29020	ATBPM2, putative
Os.24954.1.A1_s_at	114.426	80.3445	90.0159	71.9536	62.9528	51.2045	101.316	116.093	87.0935	-1.06923	0.597844	-1.63613	0.0155495	1.5302	0.0317244	LOC_Os03g02110	expressed protein
Os.24955.1.A1_x_at	280.759	197.759	237.87	191.87	176.426	190.982	141.648	188.317	85.9947	1.72225	0.0187295	1.34455	0.178365	1.28092	0.14584	LOC_Os01g67200	structural constituent of ribosome, putative
Os.25020.1.S1_at	3164.98	2254.2	2767.98	2710.31	2327.09	2580.31	1458.98	1882.54	1523.98	1.6827	0.00509936	1.56566	0.0119004	1.07475	0.488949	LOC_Os05g41010	oxidoreductase, putative, expressed
Os.25054.1.S1_at	343.204	1473.43	726.426	568.204	854.315	274.315	2566.43	1431.31	1589.76	-2.19716	0.0519783	-3.2929	0.0213723	1.49871	0.526479	LOC_Os04g56210	farnesyl pyrophosphate synthetase 1, mitochondrial precursor, putative, expressed
Os.2507.1.S1_at	625.315	424.648	544.093	465.759	413.093	490.509	312.093	423.842	292.759	1.54959	0.0214413	1.33116	0.112107	1.16409	0.265675	LOC_Os10g37690	inner membrane protein OXA1, mitochondrial precursor, putative, expressed
Os.25124.1.A1_at	5466.43	2649.98	5367.43	4829.31	3014.87	4142.09	1452.76	2090.2	1799.43	2.52393	0.0216861	2.24362	0.0457311	1.12494	0.591668	LOC_Os12g36630	fiber protein Fb19, putative, expressed
Os.25157.1.A1_at	333.87	213.204	340.981	364.537	251.87	424.093	189.759	187.205	194.981	1.55269	0.0958215	1.81923	0.0264269	-1.17166	0.377879	LOC_Os05g08450	expressed protein
Os.25239.1.S1_a_at	67.2533	52.8691	54.2744	51.6413	37.8303	37.1621	62.2829	84.1371	60.1108	-1.18426	0.241846	-1.63093	0.0179532	1.37718	0.101874	LOC_Os01g72800	cell division protein ftsY, putative, expressed
Os.25292.1.S1_a_at	12135.1	8022.54	9672.54	10560.5	9331.43	9648.2	4917.31	6607.54	5778.2	1.72398	0.00886176	1.70722	0.00982944	1.00982	0.932584	LOC_Os03g61410	expressed protein
Os.25319.1.S1_at	139.609	144.537	202.426	112.115	125.759	78.6488	170.855	204.981	163.648	-1.10875	0.464521	-1.70441	0.0165986	1.53724	0.0459166	No match	Transcribed sequences
Os.25324.1.A1_at	49.8943	38.238	54.5602	49.1243	30.6434	32.9866	49.8943	58.146	71.6709	-1.25943	0.176945	-1.59383	0.0325534	1.26552	0.262242	LOC_Os08g12780	expressed protein
Os.25355.1.A1_at	2744.31	3193.87	3606.43	1142.09	762.426	1042.09	6239.87	6032.98	4906.09	-1.79986	0.000761001	-5.83007	2.3516e-05	3.23918	0.00162696	LOC_Os11g20330	expressed protein
Os.25367.1.A1_at	256.196	150.475	272.583	247.871	161.537	180.982	119.76	122.426	150.759	1.72863	0.0487068	1.50247	0.139894	1.15052	0.473019	LOC_Os02g09790	disease resistance protein RPM1, putative, expressed
Os.25370.1.S1_at	355.537	760.093	512.204	529.093	659.648	458.093	808.87	846.093	804.537	-1.5109	0.042647	-1.49347	0.0461549	-1.01167	0.955182	LOC_Os05g49290	acyltransferase, putative, expressed
Os.25527.1.S1_at	232.204	136.093	222.648	174.537	136.868	188.204	136.201	112.204	130.204	1.56083	0.0478257	1.31959	0.207357	1.18281	0.327163	LOC_Os07g31320	expressed protein
Os.25530.1.S2_at	122.055	78.2038	97.2038	83.8333	71.4328	75.5371	53.813	78.2038	60.1094	1.54827	0.0292448	1.20131	0.335923	1.28881	0.121531	LOC_Os04g43430	pentatricopeptide repeat protein PPR1106-17, putative, expressed
Os.25588.2.S1_x_at	146.647	132.093	139.634	94.122	95.5664	64.8616	123.745	143.424	137.967	1.03267	0.67663	-1.59158	0.00249079	1.64358	0.00162893	LOC_Os07g43580	MYB94, putative, expressed
Os.25589.3.S1_at	465.87	628.537	475.648	530.982	624.537	713.093	923.093	905.648	997.204	-1.7999	0.000659836	-1.51232	0.00267335	-1.19016	0.176302	LOC_Os11g25800	octicosapeptide/Phox/Bem1p, putative, expressed
Os.25589.3.S1_x_at	413.537	559.759	423.093	515.204	529.982	711.982	779.648	754.759	961.87	-1.78767	0.0046539	-1.42063	0.0257727	-1.25836	0.200578	LOC_Os11g25800	octicosapeptide/Phox/Bem1p, putative, expressed
Os.25597.1.S1_at	600.204	668.648	681.648	564.426	590.426	690.537	1063.54	1106.54	1017.2	-1.63408	7.42091e-05	-1.72716	4.66139e-05	1.05696	0.446921	LOC_Os02g06910	auxin response factor 6, putative, expressed
Os.25599.1.A1_at	17.6712	16.3958	15.1524	14.1055	17.6712	21.7528	47.2543	19.5665	34.1433	-2.05131	0.0442824	-1.88614	0.0590165	-1.08757	0.839657	LOC_Os08g42440	CCT motif family protein, expressed
Os.25613.1.A1_at	47.6956	57.3454	49.5682	65.9911	65.9911	57.2468	77.9521	94.1043	115.074	-1.85714	0.00333846	-1.51737	0.0133113	-1.22392	0.265815	LOC_Os02g05470	CCT motif family protein, expressed
Os.25613.1.A1_s_at	70.426	81.3153	75.9816	65.1705	61.1886	95.5371	131.093	144.082	201.86	-2.09481	0.00598992	-2.14982	0.00537881	1.02626	0.925837	LOC_Os02g05470	CCT motif family protein, expressed
Os.25621.2.S1_at	339.093	413.093	264.426	235.426	336.982	167.426	387.87	758.093	480.426	-1.59981	0.101891	-2.19832	0.0309371	1.37411	0.414782	LOC_Os12g16720	cytochrome P450 71A1, putative, expressed
Os.25677.1.S1_at	569.759	315.315	415.87	304.204	268.204	342.87	271.315	303.432	107.101	1.90797	0.0420641	1.34235	0.369132	1.42137	0.159845	LOC_Os03g28330	sucrose synthase 2, putative, expressed
Os.25736.1.S1_at	3488.32	2250.43	3331.32	2713.98	2134.32	2503.65	2132.65	2312.76	1278.2	1.58467	0.0421665	1.28449	0.257174	1.23369	0.234646	LOC_Os09g31486	heat shock 70 kDa protein, mitochondrial precursor, putative, expressed
Os.25771.1.S1_at	480.87	349.537	491.426	439.426	360.759	508.537	303.315	220.204	261.759	1.68327	0.0169849	1.66657	0.0187804	1.01002	0.938868	LOC_Os01g65000	ammonium transporter 2, putative, expressed
Os.25825.1.S1_at	615.982	512.204	695.87	390.315	427.982	327.982	709.87	897.759	474.315	-1.14138	0.470374	-1.81627	0.0313841	1.59129	0.0893549	LOC_Os03g22880	nucleolar protein Nop56, putative, expressed
Os.26059.1.S1_at	56.7894	28.3192	29.0134	12.8532	17.7505	11.0618	42.3392	68.4322	127.315	-2.08624	0.108934	-5.71423	0.0245994	2.739	0.313615	LOC_Os03g20730	chaperone protein dnaJ, putative, expressed
Os.26133.1.S1_at	101.982	114.905	47.6502	87.464	102.646	44.4383	119.984	196.315	145.901	-1.7472	0.0610773	-1.97059	0.0380656	1.12786	0.739014	LOC_Os02g47650	pathogen induced protein 2-4, putative, expressed
Os.2615.1.S1_at	207.315	491.87	287.315	359.87	452.759	320.093	806.204	540.093	537.648	-1.90973	0.0296402	-1.6632	0.0550908	-1.14822	0.660075	LOC_Os03g01260	beta-expansin 1a precursor, putative, expressed
Os.26226.1.S1_at	261.759	217.648	265.648	158.982	142.871	168.426	109.537	140.316	68.5429	2.34003	0.000647008	1.47703	0.0608329	1.58429	0.0058994	LOC_Os02g02780	ATP binding protein, putative, expressed
Os.26380.1.S1_at	128.87	172.426	136.87	87.4261	110.204	92.6505	173.537	206.093	177.204	-1.27083	0.0377119	-1.91826	0.000993198	1.50946	0.0161982	LOC_Os01g55280	expressed protein
Os.26392.1.S1_at	1359.43	1125.76	1460.98	1043.98	797.537	1220.87	594.537	909.982	452.537	2.01638	0.00791641	1.56479	0.0729319	1.28859	0.133232	LOC_Os06g04880	ATP binding protein, putative, expressed
Os.26406.1.S1_at	1652.43	1182.54	1166.76	1316.09	1126.98	1007.98	691.759	1086.98	869.537	1.51107	0.0427609	1.30313	0.179334	1.15956	0.337304	LOC_Os03g03450	anthranilate phosphoribosyltransferase, chloroplast precursor, putative, expressed
Os.26441.1.S1_s_at	1060.31	745.204	1009.65	932.982	743.315	1202.2	578.982	462.315	614.87	1.69981	0.0328519	1.73805	0.0269498	-1.0225	0.885059	LOC_Os11g45710	SFR2, putative, expressed
Os.26453.2.S1_x_at	1449.87	974.426	1383.65	1280.98	1004.65	1198.2	803.093	893.759	727.315	1.57083	0.0185499	1.43713	0.049647	1.09303	0.481611	LOC_Os07g16040	glyoxylate reductase, putative, expressed
Os.26458.1.A1_at	205.844	317.177	307.733	288.844	257.955	214.982	663.537	352.288	388.511	-1.69044	0.0706368	-1.84349	0.049228	1.09054	0.800696	LOC_Os04g58570	elicitor-responsive protein 3, putative, expressed
Os.26470.2.A1_x_at	380.648	425.363	418.537	370.426	338.315	315.204	457.87	610.87	501.648	-1.28242	0.0306424	-1.53367	0.0043553	1.19591	0.153891	LOC_Os01g74640	mitochondrial uncoupling protein 2, putative, expressed
Os.26502.1.S1_a_at	1934.87	1009.31	1991.43	1377.31	878.759	1340.98	1031.2	941.648	648.204	1.88306	0.0452248	1.37237	0.328656	1.37213	0.195124	LOC_Os04g35520	OsAPx7 - Stromal Ascorbate Peroxidase encoding gene, expressed
Os.2653.1.S1_at	121.3	138.232	66.6497	72.1894	83.5227	66.3243	122.412	201.745	135.068	-1.40788	0.152229	-2.06824	0.0265331	1.46905	0.246695	LOC_Os10g39520	MLO-like protein 10, putative, expressed
Os.26548.1.S1_at	985.648	1249.43	1187.09	1394.87	1436.98	1834.76	2874.65	1726.87	1770.98	-1.86212	0.0256831	-1.36555	0.139176	-1.36364	0.260094	LOC_Os04g38940	protein CCC1, putative, expressed
Os.26569.1.S1_at	40.286	35.4526	35.6192	28.1825	40.286	36.7563	48.6177	45.6196	72.0638	-1.49339	0.0512702	-1.58044	0.0355982	1.05829	0.795415	LOC_Os04g09604	caffeic acid 3-O-methyltransferase, putative, expressed
Os.26586.1.A1_at	121.67	79.0933	119.814	66.4589	58.5377	43.6344	101.982	125.699	58.8259	1.11892	0.596906	-1.69901	0.101681	1.90106	0.0472035	LOC_Os12g06910	nrap protein, expressed
Os.26700.2.S1_at	726.426	660.537	820.982	620.426	557.982	793.759	374.759	515.87	441.315	1.65768	0.00884725	1.48067	0.0317579	1.11955	0.34451	LOC_Os01g53070	nucleoside-triphosphatase/ nucleotide binding protein, putative, expressed
Os.26716.1.S1_at	128.982	315.315	207.982	158.477	213.315	124.539	437.426	404.477	339.204	-1.81074	0.0175047	-2.37967	0.00564729	1.3142	0.375112	LOC_Os05g34320	beta-hexosaminidase beta chain precursor, putative, expressed
Os.26732.1.S1_at	23.9609	15.311	18.7436	16.3268	14.1329	16.3282	42.8335	45.4329	18.7436	-1.84451	0.0654665	-2.28713	0.0326261	1.23997	0.62461	LOC_Os01g08020	boron transporter-like protein 2, putative, expressed
Os.2678.1.S1_at	2212.76	1636.2	2128.2	1437.09	1432.43	1448.65	1007.87	1838.2	869.759	1.60857	0.0393878	1.1621	0.510802	1.38419	0.102569	LOC_Os02g13870	aquaporin NIP1.2, putative, expressed
Os.26786.1.S1_at	738.87	516.982	554.426	554.426	488.759	489.982	347.648	521.315	292.759	1.55827	0.0375959	1.31974	0.178679	1.18074	0.29931	LOC_Os09g15330	sugar transport protein 14, putative, expressed
Os.26795.1.S1_s_at	111.87	66.6568	104.921	74.6192	59.8408	74.8262	144.506	147.841	107.719	-1.41142	0.0519532	-1.91157	0.00747823	1.35436	0.174923	LOC_Os01g16110	la domain containing protein, expressed
Os.26795.2.S1_x_at	152.709	122.487	131.153	109.376	87.2741	95.456	143.537	163.931	165.265	-1.16337	0.0841505	-1.61836	0.001348	1.3911	0.011949	LOC_Os01g16110	la domain containing protein, expressed
Os.26798.1.S1_at	38.6982	24.3137	41.0791	33.1219	27.4665	39.1115	48.1856	50.5937	82.3152	-1.73977	0.0472987	-1.8164	0.0390736	1.04404	0.89183	LOC_Os12g35630	elongation factor TS family protein, expressed
Os.26802.1.S1_at	1612.98	2203.98	1364.98	1290.2	1467.09	1008.98	2145.31	2146.76	2004.54	-1.21511	0.163008	-1.67184	0.0112493	1.37588	0.0900308	LOC_Os12g08130	amino acid transporter, putative, expressed
Os.26802.2.S1_at	1497.54	1427.87	916.982	778.982	860.315	586.315	1307.87	1409.98	1284.87	-1.04173	0.759079	-1.79848	0.0119532	1.72644	0.0177498	LOC_Os12g08090	amino acid transporter, putative, expressed
Os.26807.1.S1_at	779.374	431.485	543.263	723.818	517.648	637.607	409.607	398.273	65.4367	2.00857	0.0705621	2.15165	0.04611	-1.07123	0.766017	LOC_Os01g12210	ALMT1, putative, expressed
Os.26823.1.S1_at	135.093	322.648	200.759	262.759	335.204	300.315	375.648	332.87	378.204	-1.6503	0.0278898	-1.20978	0.251311	-1.36413	0.157396	LOC_Os01g11880	4-methyl-5-thiazole monophosphate biosynthesis protein, putative, expressed
Os.26827.1.A1_at	419.537	699.537	600.648	573.87	870.87	678.648	695.426	1292.2	1031.43	-1.75555	0.0449592	-1.42181	0.132361	-1.23473	0.462551	LOC_Os01g21420	pre-mRNA-splicing factor SF2, putative, expressed
Os.26868.1.A1_at	10.5153	10.7483	9.5825	10.3674	13.4694	10.2677	19.0215	18.5842	18.4569	-1.8175	9.48108e-05	-1.64385	0.000205777	-1.10564	0.280917	LOC_Os03g10100	sorbitol transporter, putative, expressed
Os.26884.1.S1_a_at	44.0193	42.6577	42.1308	28.8287	27.1137	28.6284	32.2096	41.8598	26.0719	1.28626	0.0458468	-1.18411	0.22157	1.52308	0.00822068	LOC_Os01g67810	exo70 exocyst complex subunit family protein, expressed
Os.26889.1.S1_at	34.7392	32.7786	36.4742	29.522	30.1181	36.4742	448.772	281.759	245.994	-9.39039	0.00126504	-10.16	0.00120746	1.08196	0.960656	LOC_Os12g28137	cell Division Protein AAA ATPase family, putative, expressed
Os.26892.1.A1_at	240.87	187.647	275.201	229.201	208.201	288.867	146.976	145.991	173.87	1.50741	0.0372319	1.55572	0.0266437	-1.03205	0.808133	LOC_Os03g30890	S-locus-like receptor protein kinase, putative, expressed
Os.26898.1.S1_at	142.987	95.8758	106.913	88.2091	67.6239	69.3203	113.721	118.941	81.2578	1.10148	0.531998	-1.39425	0.11422	1.53573	0.0458897	LOC_Os01g72780	expressed protein
Os.26909.1.A1_at	52.6248	48.1851	51.3563	57.2468	50.0475	57.492	83.6491	77.8713	77.1586	-1.56854	5.09717e-05	-1.44842	0.000124583	-1.08294	0.186356	No match	Transcribed sequences
Os.2692.1.S1_x_at	153.537	105.426	150.093	234.264	156.603	151.367	374.87	279.204	473.87	-2.75743	0.00379379	-2.08018	0.00977386	-1.32558	0.429277	LOC_Os06g51050	basic endochitinase 1 precursor, putative, expressed
Os.26927.1.S1_at	32.9907	104.871	38.3291	77.0938	95.7599	92.3272	131.549	134.315	106.921	-2.1158	0.0194586	-1.40578	0.133992	-1.50508	0.202016	LOC_Os07g44290	CBL-interacting serine/threonine-protein kinase 1, putative, expressed
Os.26932.1.S1_at	1856.87	1549.98	1270.76	1175.76	771.648	1164.54	739.759	635.315	1113.98	1.87927	0.0137831	1.25025	0.365222	1.50312	0.0490071	LOC_Os07g37320	sugar carrier protein C, putative, expressed
Os.2694.1.S1_at	1277.09	2907.54	2195.76	1907.09	2740.31	3221.76	4689.76	2816.2	4107.09	-1.82012	0.0408269	-1.47577	0.112519	-1.23334	0.487863	LOC_Os04g43200	caleosin 2, putative, expressed
Os.2695.1.S1_at	1391.09	1016.54	1310.87	1049.76	970.093	930.204	732.648	985.537	512.093	1.66728	0.0154343	1.32273	0.156392	1.26048	0.134472	LOC_Os08g23810	enoyl-[acyl-carrier-protein] reductase [NADH], chloroplast precursor, expressed
Os.2696.1.S1_at	208.982	958.648	552.537	472.982	702.759	434.537	2692.98	1036.98	1523.76	-3.05419	0.037821	-3.26262	0.0338864	1.06824	0.936903	LOC_Os04g15840	alpha-expansin 1 precursor, putative, expressed
Os.26971.1.S1_at	137.204	182.742	99.0882	106.469	152.247	57.58	204.757	209.084	228.639	-1.53324	0.0497574	-2.03126	0.0116822	1.32482	0.302897	LOC_Os01g66610	serine/threonine-protein kinase receptor precursor, putative, expressed
Os.26972.1.S1_at	844.204	2038.76	1406.87	1698.87	2010.98	1692.65	2967.09	2351.87	2580.54	-1.84145	0.0106094	-1.46219	0.044669	-1.25937	0.302611	LOC_Os09g38960	potassium transporter 11, putative, expressed
Os.26978.1.S1_a_at	119.426	134.426	105.426	129.87	133.982	101.87	157.093	259.204	237.204	-1.81893	0.0118411	-1.78687	0.0130166	-1.01794	0.940284	LOC_Os11g40610	early flowering 4, putative, expressed
Os.26988.1.A1_at	123.315	175.87	206.759	195.204	192.759	257.593	293.648	220.093	261.426	-1.53212	0.0295239	-1.20077	0.220393	-1.27594	0.191094	LOC_Os10g08018	expressed protein
Os.26990.1.S1_at	212.204	145.315	205.892	137.982	140.538	194.982	94.6487	104.226	88.5389	1.96028	0.00769195	1.64746	0.0379607	1.18988	0.247473	LOC_Os01g57350	D-erythro-sphingosine kinase/ diacylglycerol kinase, putative, expressed
Os.27043.1.A1_at	22.0204	33.5809	34.7767	25.1662	32.934	51.2538	72.2069	54.2723	75.5022	-2.23485	0.00593387	-1.84704	0.0135665	-1.20996	0.505739	LOC_Os05g03920	protein kinase, putative, expressed
Os.27109.1.S1_at	129.982	149.315	88.9694	98.5572	104.433	76.7637	151.869	191.754	163.758	-1.37776	0.0482171	-1.81367	0.00674491	1.31639	0.166584	LOC_Os06g16410	ubiquitin-protein ligase, putative, expressed
Os.27112.1.S1_at	698.093	1062.31	909.315	910.759	1080.2	1196.54	1795.98	1155.65	1443.2	-1.64618	0.0216913	-1.37877	0.0746052	-1.19394	0.39107	LOC_Os01g09800	regulatory protein NPR1, putative, expressed
Os.27117.1.A1_s_at	20.2047	80.6116	49.0703	27.1983	37.3105	37.9737	186.056	96.3794	131.759	-2.76339	0.0141763	-4.04161	0.00687111	1.46256	0.562347	LOC_Os05g16740	SHR5-receptor-like kinase, putative, expressed
Os.27138.1.S1_at	922.426	587.537	971.648	591.315	503.315	769.204	467.093	524.648	379.315	1.81	0.0232465	1.35941	0.228067	1.33146	0.143413	LOC_Os10g21590	carbohydrate transporter/ sugar porter, putative, expressed
Os.27142.1.S1_at	113.537	71.5645	158.537	66.0927	53.1374	48.9334	65.0476	87.7996	40.1569	1.78047	0.078979	-1.14772	0.739334	2.04348	0.0489767	LOC_Os01g12560	3-methyl-2-oxobutanoate hydroxymethyltransferase, putative, expressed
Os.27167.1.S1_at	680.537	492.982	664.759	610.426	430.982	571.87	371.982	469.87	226.093	1.72132	0.0266245	1.51064	0.084206	1.13947	0.426427	LOC_Os09g10600	enoyl-[acyl-carrier-protein] reductase [NADH], chloroplast precursor, expressed
Os.27192.1.S1_x_at	169.315	155.426	189.759	142.426	141.426	204.093	107.315	123.315	102.426	1.54479	0.0209514	1.46505	0.0379502	1.05442	0.665377	LOC_Os01g43320	amino acid permease-like protein, putative, expressed
Os.27197.2.A1_at	591.093	432.315	669.87	661.426	467.315	601.759	371.982	347.759	397.759	1.51524	0.0424982	1.54855	0.0340458	-1.02198	0.873641	LOC_Os04g37790	expressed protein
Os.27226.1.S1_at	31.2314	27.6395	22.9074	30.3529	33.6184	32.2888	41.2888	32.2888	54.8786	-1.57079	0.0355841	-1.33447	0.11188	-1.17709	0.434336	LOC_Os03g27190	caspase, putative, expressed
Os.27227.1.S1_at	126.648	137.675	114.098	124.718	134.761	150.093	224.315	141.093	210.982	-1.52314	0.0266812	-1.4073	0.049164	-1.08232	0.662236	LOC_Os09g16510	OsWRKY74 - Superfamily of rice TFs having WRKY and zinc finger domains, expressed
Os.27242.1.S1_at	71.6631	54.2723	96.7761	57.1094	58.8141	66.1372	97.2802	113.861	79.6649	-1.30575	0.133816	-1.5973	0.0325336	1.22328	0.340785	LOC_Os04g52614	SHR5-receptor-like kinase, putative, expressed
Os.27242.1.S1_x_at	78.5166	68.2013	107.424	64.3955	60.5619	89.926	119.284	130.55	87.1767	-1.32608	0.138181	-1.56835	0.045311	1.1827	0.448899	LOC_Os04g52614	SHR5-receptor-like kinase, putative, expressed
Os.27253.1.A1_at	78.4952	61.9539	92.2355	61.9539	61.9539	61.9539	42.0373	61.9539	50.8736	1.5025	0.0230535	1.20015	0.272676	1.25192	0.117964	LOC_Os08g04120	expressed protein
Os.27270.2.S1_at	228.315	169.019	209.463	166.982	125.204	110.796	163.204	197.982	127.315	1.24216	0.17868	-1.21221	0.3132	1.50577	0.0394082	LOC_Os11g36060	THUMP domain containing protein, expressed
Os.27320.1.S1_at	1192.65	973.315	1258.65	1116.31	1003.2	1468.76	652.982	703.537	790.204	1.59527	0.0216717	1.67151	0.0132371	-1.04779	0.706899	LOC_Os11g05880	protein binding protein, putative, expressed
Os.27331.1.S1_at	20.4423	19.0889	14.7466	16.3355	10.7322	12.8159	23.6468	20.1286	31.9149	-1.3945	0.0838508	-1.89778	0.0134337	1.3609	0.213407	LOC_Os05g36930	histone deacetylase-like amidohydrolase, putative, expressed
Os.27336.1.S1_at	210.648	119.874	235.648	182.759	120.985	146.315	314.537	257.315	219.982	-1.39858	0.104001	-1.7594	0.0273287	1.25799	0.362539	LOC_Os09g03630	ankyrin repeat domain-containing protein 50, putative, expressed
Os.27417.1.S1_at	41.0753	39.0739	41.0753	43.7415	34.3055	33.521	53.3487	73.5189	44.8656	-1.41665	0.0647821	-1.53927	0.0361038	1.08655	0.68113	LOC_Os01g52170	HCF101, putative, expressed
Os.27431.1.A1_at	323.315	323.093	352.982	294.759	295.426	352.87	146.426	205.315	230.537	1.71634	0.00210181	1.6196	0.00428248	1.05973	0.512228	LOC_Os07g35310	CRK10, putative, expressed
Os.27494.1.S1_at	186.413	180.413	110.436	64.439	48.376	49.9233	157.191	207.315	162.426	-1.10407	0.518376	-3.23791	0.00238189	2.9327	0.00485722	LOC_Os07g41200	expressed protein
Os.27505.1.S1_at	181.537	307.537	216.982	176.093	245.982	171.204	325.315	337.648	446.759	-1.57172	0.0314286	-1.87049	0.0117266	1.19009	0.464775	LOC_Os01g57854	pectinesterase-1 precursor, putative, expressed
Os.27516.1.A1_at	776.204	530.648	709.648	673.093	526.204	749.537	405.759	392.093	440.537	1.62833	0.018691	1.57368	0.0266941	1.03472	0.790384	LOC_Os09g24320	2-oxo acid dehydrogenases acyltransferase family protein, expressed
Os.27520.2.S1_x_at	1609.31	1812.87	1870.65	1683.2	1870.65	699.315	3182.2	4081.87	4232.65	-2.17213	0.00220212	-2.7031	0.000994549	1.24445	0.424775	LOC_Os11g02389	nonspecific lipid-transfer protein 1 precursor, putative, expressed
Os.27527.1.S1_at	112.945	75.4276	81.3153	85.501	52.8761	43.7415	123.475	164.755	84.7598	-1.38304	0.193528	-2.04806	0.0353374	1.48084	0.260907	LOC_Os04g45470	vacuolar processing enzyme, beta-isozyme precursor, putative, expressed
Os.27545.1.S1_at	439.426	398.315	466.093	368.87	349.87	388.426	221.426	365.87	181.093	1.69684	0.0111795	1.44089	0.0622433	1.17763	0.232664	LOC_Os04g38540	aldose 1-epimerase, putative, expressed
Os.27569.1.S2_at	75.2124	172.315	119.884	86.315	190.204	86.9816	283.982	230.759	326.982	-2.29095	0.0102063	-2.3156	0.00984506	1.01076	0.976713	LOC_Os11g03760	expressed protein
Os.27584.1.S1_at	74.6711	62.2954	51.5222	56.5806	47.1283	41.8671	71.4295	91.4226	64.3626	-1.20546	0.213207	-1.5608	0.0261039	1.29478	0.173786	LOC_Os06g12040	mTERF family protein, expressed
Os.27587.1.S1_at	21.076	30.9934	24.9193	24.7008	25.782	57.4303	68.2015	35.0411	75.9423	-2.32742	0.047209	-1.66046	0.133241	-1.40167	0.479804	LOC_Os10g40740	long hypocotyl in far-red 1, putative, expressed
Os.27598.1.S1_at	104.537	88.2302	100.119	99.2478	80.7881	79.2301	112.026	158.47	172.315	-1.51188	0.0219396	-1.70794	0.00941455	1.12968	0.516881	LOC_Os03g16470	expressed protein
Os.27613.1.A1_at	2464.76	1672.09	2445.09	2393.54	1717.2	2455.87	1271.54	1203.98	1302.65	1.7421	0.017717	1.73804	0.0181159	1.00234	0.986443	LOC_Os05g07870	triose phosphate/phosphate translocator, non-green plastid,chloroplast precursor, putative, expressed
Os.27614.1.S1_at	211.315	174.759	252.537	135.315	133.115	118.093	232.204	242.524	148.759	1.02426	0.87502	-1.61307	0.0422444	1.6522	0.0339277	LOC_Os07g34740	pre-rRNA processing protein ESF1, putative, expressed
Os.27621.1.S1_at	168.648	163.982	186.759	156.648	139.648	160.982	165.87	301.87	244.204	-1.37073	0.100598	-1.55692	0.0426616	1.13583	0.554729	No match	Transcribed sequences
Os.27640.1.A1_s_at	839.093	574.759	900.093	712.315	533.204	946.537	264.648	425.426	281.87	2.38074	0.0155886	2.25533	0.0228696	1.0556	0.771781	LOC_Os12g36680	expressed protein
Os.27644.1.S1_s_at	302.87	318.759	360.537	281.093	303.204	450.537	439.315	478.759	579.315	-1.52458	0.0234917	-1.44699	0.0351771	-1.05362	0.768213	LOC_Os01g48680	voltage-dependent calcium channel protein TPC1, putative, expressed
Os.27658.1.S1_a_at	987.982	600.648	878.982	744.87	616.537	783.648	511.537	603.648	426.204	1.6009	0.0319117	1.39164	0.119745	1.15037	0.370043	LOC_Os02g03540	ribose-phosphate pyrophosphokinase 1, putative, expressed
Os.27667.1.S1_at	159.648	356.2	297.315	296.87	341.648	338.683	497.315	381.87	461.315	-1.6485	0.0206074	-1.37177	0.0752236	-1.20173	0.369383	LOC_Os10g35200	katanin p80 WD40-containing subunit B1 homolog 1, putative, expressed
Os.27674.1.S1_at	298.204	210.537	297.426	184.426	148.426	145.426	271.537	305.982	200.093	1.03672	0.801889	-1.62586	0.0333274	1.68556	0.0236561	LOC_Os12g29660	ATP-dependent RNA helicase DRS1, putative, expressed
Os.27682.1.S1_at	240.982	244.315	234.426	170.759	169.982	152.204	247.537	332.204	322.87	-1.25411	0.0354774	-1.83106	0.000921306	1.46005	0.0154094	LOC_Os08g14570	NADPH--cytochrome P450 reductase, putative, expressed
Os.27705.1.S1_a_at	21.6685	22.0819	20.4803	16.2736	18.6375	22.7429	39.9708	26.2767	25.3944	-1.42676	0.0709	-1.58952	0.0347503	1.11407	0.617834	LOC_Os01g18290	basic helix-loop-helix dimerisation region bHLH, putative, expressed
Os.27705.1.S1_at	135.87	121.981	119.824	76.2038	80.6482	112.314	244.092	236.204	239.648	-1.90625	3.25928e-05	-2.67472	6.58237e-06	1.40313	0.0127484	LOC_Os01g18290	basic helix-loop-helix dimerisation region bHLH, putative, expressed
Os.27713.1.A1_at	174.537	229.648	140.093	134.092	189.204	112.537	308.426	248.537	238.87	-1.46218	0.0459257	-1.82601	0.0114827	1.24882	0.320851	LOC_Os11g37900	fatty acid elongase, putative, expressed
Os.27778.1.S1_a_at	339.204	709.537	554.982	663.093	741.426	698.537	796.426	849.204	877.759	-1.57346	0.0155535	-1.19987	0.177393	-1.31136	0.11943	LOC_Os07g06300	ethylene-insensitive protein 2, putative, expressed
Os.27789.1.A1_at	1057.31	689.204	960.204	912.759	777.204	963.537	362.87	510.093	425.426	2.08468	0.0045494	2.04369	0.0054552	1.02006	0.873289	LOC_Os06g20150	peroxidase 1 precursor, putative, expressed
Os.27797.1.A1_at	131.759	83.5374	74.12	63.5765	60.5619	41.0097	85.5374	170.421	126.537	-1.32161	0.268072	-2.31608	0.0291851	1.75247	0.154343	LOC_Os03g06570	calmodulin binding protein, putative, expressed
Os.27857.1.S1_at	405.759	275.87	324.759	305.982	255.759	352.537	443.648	409.648	537.204	-1.38167	0.0412917	-1.52087	0.0183831	1.10075	0.557595	LOC_Os02g13060	expressed protein
Os.27866.1.S1_at	2886.43	2589.09	2489.87	3430.87	2813.09	3826.43	5268.43	3048.76	4797.2	-1.64642	0.0304944	-1.30227	0.146954	-1.26427	0.293363	LOC_Os02g06550	(11668.m00603)
Os.27875.1.S1_at	1408.76	2265.65	1755.98	1034.76	1859.43	930.759	3393.54	2688.98	3616.09	-1.78599	0.0105423	-2.53562	0.00235514	1.41973	0.217453	LOC_Os10g28120	chitinase 1 precursor, putative, expressed
Os.27898.1.A1_at	93.7594	74.3002	76.0841	56.2556	71.3704	47.3579	82.5296	136.417	99.4174	-1.304	0.151895	-1.81939	0.0193137	1.39523	0.177095	LOC_Os02g52810	remorin, C-terminal region family protein, expressed
Os.27911.1.S1_at	137.469	161.135	139.07	109.136	119.025	97.2038	187.024	189.357	151.42	-1.20593	0.0584223	-1.62218	0.00193925	1.34518	0.0270927	LOC_Os01g54210	GATA transcription factor 13, putative, expressed
Os.27925.1.S1_at	1278.87	630.87	1058.43	984.315	640.648	810.093	633.87	569.537	410.982	1.83857	0.0490193	1.50835	0.186255	1.21893	0.369816	LOC_Os03g52400	50S ribosomal protein L12-2, chloroplast precursor, putative, expressed
Os.27939.1.A1_at	833.982	594.537	710.537	757.87	599.204	679.093	402.871	494.982	455.871	1.58013	0.0103288	1.50412	0.0186469	1.05053	0.646784	LOC_Os04g57150	tafazzin, putative, expressed
Os.27944.1.S1_at	38.0941	31.8337	35.7208	33.4637	33.576	37.2246	50.7971	46.2243	77.1304	-1.64841	0.0299304	-1.67029	0.0277698	1.01328	0.956244	LOC_Os03g08080	YGGT family protein, expressed
Os.27963.1.A1_at	24.0332	37.0391	22.6909	31.4228	29.5556	36.6551	56.3356	51.529	79.4454	-2.23619	0.00547801	-1.9185	0.0104973	-1.16559	0.591209	LOC_Os01g72900	abscisic stress ripening protein 1, putative, expressed
Os.27979.1.S1_at	139.463	102.597	184.58	97.4244	75.0943	93.0189	124.713	109.87	91.5745	1.30808	0.172126	-1.22829	0.385837	1.6067	0.0474798	LOC_Os03g50120	expressed protein
Os.28026.1.S1_at	20.6627	18.8203	17.228	17.8115	20.8598	16.5748	26.7253	35.7297	23.3599	-1.51319	0.025669	-1.55332	0.0212048	1.02652	0.886879	LOC_Os05g39560	zinc transporter 1 precursor, putative, expressed
Os.28065.2.S1_at	1684.09	1687.41	1324.31	1575.2	1684.09	1136.09	2220.98	2700.76	1847.43	-1.44153	0.039049	-1.54006	0.0236602	1.06835	0.716246	LOC_Os02g55770	expressed protein
Os.2807.1.S1_a_at	175.315	114.093	185.204	115.982	99.9824	129.093	109.608	121.556	57.1357	1.64624	0.0491969	1.19687	0.482155	1.37546	0.138158	LOC_Os03g56840	GTP binding protein, putative, expressed
Os.28088.1.S1_at	1232.76	895.982	1197.98	1046.98	888.093	904.87	730.537	911.204	558.537	1.51196	0.0256954	1.29072	0.145196	1.1714	0.249873	LOC_Os03g58050	40S ribosomal protein S18, putative, expressed
Os.28114.2.S1_at	106.093	110.648	113.093	116.687	94.315	64.346	148.536	173.635	128.536	-1.36647	0.0495144	-1.63686	0.0119227	1.19788	0.311005	LOC_Os01g66300	nucleic acid binding protein, putative, expressed
Os.28124.1.S1_at	11.8241	14.0726	13.4234	12.4928	13.2335	14.2553	54.5564	101.801	170.912	-8.32319	0.0131697	-8.18545	0.0132987	-1.01683	0.993882	LOC_Os10g28080	chitinase 1 precursor, putative, expressed
Os.28133.1.S1_s_at	747.551	459.44	516.551	958.523	846.815	1023.19	1910	1259.25	2356.3	-3.20592	0.00353777	-1.9535	0.0165727	-1.64111	0.226095	LOC_Os12g19381	ribulose bisphosphate carboxylase small chain C, chloroplast precursor, putative, expressed
Os.28133.1.S1_x_at	3271.98	2438.98	2519.31	3981.54	3981.54	3981.54	7418.54	5694.09	8337.09	-2.6062	0.000586147	-1.79577	0.00319537	-1.4513	0.113508	LOC_Os12g19381	ribulose bisphosphate carboxylase small chain C, chloroplast precursor, putative, expressed
Os.28139.1.S1_at	78.8712	62.0011	52.6248	44.3156	51.3344	26.8831	62.0011	132.617	214.062	-2.11207	0.0998766	-3.33526	0.0414788	1.57914	0.545137	LOC_Os01g62260	osmotin-like protein precursor, putative, expressed
Os.28370.1.A1_s_at	2851.09	1535.43	3150.31	2289.98	1866.43	2521.2	1126.54	1279.2	1180.09	2.10184	0.0233192	1.86222	0.0558805	1.12867	0.535361	LOC_Os06g47000	expressed protein
Os.28397.1.S1_at	448.204	472.204	434.87	316.204	332.093	342.759	721.093	873.093	640.648	-1.64899	0.00207414	-2.255	0.000334171	1.36751	0.0760511	LOC_Os02g41650	phenylalanine ammonia-lyase, putative, expressed
Os.28397.1.S3_at	1210.65	1207.54	1312.87	904.537	1055.98	1047.2	1985.98	2130.31	2150.2	-1.67955	1.2438e-05	-2.08347	2.85862e-06	1.24049	0.00979343	LOC_Os02g41650	phenylalanine ammonia-lyase, putative, expressed
Os.28406.1.S1_at	236.537	336.648	98.7593	113.538	389.87	101.87	574.759	492.315	706.426	-2.63935	0.0145065	-2.93006	0.0112966	1.11014	0.843803	LOC_Os09g11480	callus-expressing factor, putative, expressed
Os.28429.3.S1_x_at	61.5588	42.2922	50.1224	55.9832	38.9656	43.426	91.9816	59.3819	70.7601	-1.44261	0.0625333	-1.60523	0.0309322	1.11273	0.62	LOC_Os12g36720	RGH1A, putative, expressed
Os.28435.1.S1_a_at	117.131	202.018	155.13	153.426	253.13	156.009	194.463	316.982	342.685	-1.8009	0.044956	-1.51828	0.100655	-1.18615	0.578629	LOC_Os10g40934	flavonol synthase/flavanone 3-hydroxylase, putative, expressed
Os.28435.5.S1_x_at	46.2042	90.0929	59.6027	63.5518	100.349	62.0011	90.6485	149.793	144.648	-1.96575	0.0254704	-1.70468	0.0474307	-1.15315	0.655967	LOC_Os10g40934	flavonol synthase/flavanone 3-hydroxylase, putative, expressed
Os.28448.1.S1_at	101.87	143.759	138.982	80.3149	106.537	99.8716	172.87	180.759	225.647	-1.50613	0.0123922	-2.02033	0.00182525	1.3414	0.126379	LOC_Os09g33940	expressed protein
Os.28558.1.S1_at	63.9346	82.0324	72.683	71.516	77.8713	60.9232	112.345	152.913	125.686	-1.78799	0.00234083	-1.85889	0.00184535	1.03965	0.815152	LOC_Os07g44890	gibberellin receptor GID1L2, putative, expressed
Os.28578.1.S1_at	22.0235	84.791	67.1854	86.037	87.0928	82.7731	127.283	121.648	125.377	-2.1512	0.00483657	-1.4627	0.0423476	-1.47071	0.125802	LOC_Os01g52060	expressed protein
Os.28778.1.S1_at	16.3993	19.4453	16.8453	19.5226	20.2047	17.4679	29.1208	28.117	29.0468	-1.63759	4.21347e-05	-1.5086	9.56338e-05	-1.08551	0.206018	LOC_Os01g61110	ulp1 protease family, C-terminal catalytic domain containing protein
Os.28798.1.S1_at	1010.76	2035.43	1431.76	1986.54	2216.98	1837.98	2885.43	2258.2	2238.76	-1.64861	0.0209411	-1.22195	0.201514	-1.34917	0.145486	LOC_Os01g58310	expressed protein
Os.28809.1.S1_at	104.648	88.8705	122.912	124.648	88.8705	108.216	49.7832	68.0235	55.2039	1.82897	0.00859203	1.85962	0.00729529	-1.01676	0.891827	LOC_Os01g19990	expressed protein
Os.28828.1.S2_at	14.9029	18.1251	15.3388	11.3372	16.6933	14.9029	20.6868	24.4922	24.4922	-1.44048	0.00846861	-1.62277	0.00290796	1.12655	0.36418	LOC_Os01g47560	OsWRKY16 - Superfamily of rice TFs having WRKY and zinc finger domains, expressed
Os.29072.1.S1_at	70.6161	81.4099	60.7832	72.4844	76.2051	76.2051	109.649	157.983	92.7594	-1.69349	0.0258321	-1.60249	0.0354626	-1.05679	0.817553	LOC_Os09g27480	expressed protein
Os.29095.1.S1_at	16.8425	15.2685	11.4957	23.7794	24.5054	17.9756	22.4404	17.9756	17.3124	-1.32384	0.108778	1.1478	0.298761	-1.5195	0.0234017	No match	Oryza sativa (japonica cultivar-group) cDNA clone:002-169-D04, full insert sequence.
Os.2919.1.S1_s_at	982.537	709.87	1011.54	871.982	748.648	951.315	501.759	487.87	647.87	1.65126	0.0125713	1.57065	0.0216279	1.05132	0.678593	LOC_Os05g05830	C-1-tetrahydrofolate synthase, cytoplasmic, putative, expressed
Os.2971.1.S1_at	2319.09	2004.43	2626.65	1667.31	1875.54	2178.87	1050.43	1745.2	677.982	2.00085	0.0108485	1.6472	0.0568155	1.2147	0.245896	LOC_Os03g25350	5a2 protein, putative, expressed
Os.29814.1.S1_at	44.6983	47.9334	39.1064	45.9789	44.65	22.6906	73.0952	57.0493	48.3718	-1.35508	0.126724	-1.57534	0.0484513	1.16254	0.511411	LOC_Os03g62860	glucan endo-1,3-beta-glucosidase A6 precursor, putative, expressed
Os.29923.1.S1_at	57.6803	50.1232	66.4491	33.4963	33.8577	47.0121	52.1992	48.6788	66.43	1.04151	0.748763	-1.46292	0.0431022	1.52364	0.0276204	LOC_Os06g36380	expressed protein
Os.30021.1.S1_at	952.759	667.982	922.093	879.648	669.759	818.426	483.537	578.315	577.982	1.55067	0.0179019	1.44395	0.0404263	1.07391	0.55434	LOC_Os03g61330	fumarylacetoacetate hydrolase domain-containing protein 1, putative, expressed
Os.30049.1.S1_at	186.537	84.9818	164.291	91.0507	65.8288	75.9167	165.76	169.05	133.982	-1.07568	0.702464	-2.01374	0.0285096	1.87207	0.0486548	LOC_Os03g25960	ribonucleoprotein A, chloroplast precursor, putative, expressed
Os.30054.1.S1_at	34.293	37.0262	22.1367	28.4456	27.7482	27.7374	39.004	90.5152	54.6516	-1.97067	0.0589477	-2.1943	0.042311	1.11348	0.815186	LOC_Os01g47700	expressed protein
Os.30390.1.S1_at	43.8691	62.5719	53.5719	55.6192	56.6225	60.6913	103.545	92.2363	72.6992	-1.67787	0.00587528	-1.55251	0.0104079	-1.08074	0.637029	LOC_Os01g14960	expressed protein
Os.30557.1.S1_at	172.87	187.093	177.427	195.426	193.648	177.76	257.204	301.315	309.527	-1.6153	0.000264492	-1.53139	0.000440293	-1.05479	0.52223	LOC_Os01g11940	OsFTL1 - Rice FT-Like1 homogous to Arabidopsis Flowering Locus T gene, expressed
Os.30572.1.S1_at	191.833	154.166	210.956	151.956	188.388	125.604	123.315	144.5	85.6128	1.57587	0.032845	1.31837	0.177863	1.19532	0.263265	LOC_Os01g50610	jasmonate O-methyltransferase, putative, expressed
Os.30696.1.S1_at	135.315	444.426	307.093	333.093	362.759	331.761	426.87	734.759	799.982	-2.21193	0.0238843	-1.9089	0.0400919	-1.15874	0.707567	LOC_Os01g10180	avr9/Cf-9 rapidly elicited protein 146, putative, expressed
Os.30886.1.S1_at	235.68	142.013	210.68	158.235	108.346	134.315	131.346	131.346	84.6873	1.69374	0.0311114	1.15406	0.556778	1.46764	0.0721401	LOC_Os03g61360	epoxide hydrolase 2, putative, expressed
Os.31021.1.S1_at	59.1248	68.3698	89.3253	56.7031	44.8084	18.9928	93.7039	125.591	101.257	-1.47843	0.0490933	-2.66009	0.00317545	1.79927	0.0624151	LOC_Os07g36430	expressed protein
Os.31151.2.S1_at	98.2673	92.6057	113.014	84.2688	113.639	82.3055	139.402	195.402	130.426	-1.53093	0.0311156	-1.66027	0.0183163	1.08449	0.695336	LOC_Os03g59180	expressed protein
Os.31185.1.S1_at	792.982	521.982	603.759	660.093	504.982	598.648	377.537	478.204	395.648	1.53327	0.0309653	1.40941	0.0747571	1.08788	0.538875	LOC_Os01g13950	OsGrx_A1 - glutaredoxin subgroup III, expressed
Os.31233.1.S1_at	31.7645	30.3324	32.6657	24.9146	24.1739	20.7684	46.6636	54.2723	65.7904	-1.75941	0.00219092	-2.38668	0.000463607	1.35653	0.127138	LOC_Os01g36850	transposon protein, putative, Pong sub-class, expressed
Os.31301.1.S1_at	875.648	636.537	801.315	612.648	521.982	635.426	457.648	611.261	364.982	1.61344	0.0150296	1.23444	0.245123	1.30702	0.0824497	LOC_Os01g11740	esterase precursor, putative, expressed
Os.31463.1.S1_at	141.818	126.498	140.774	137.389	142.218	131.051	78.534	63.5518	120.511	1.55786	0.0161045	1.56384	0.0154098	-1.00384	0.972821	LOC_Os03g56110	homeobox protein rough sheath 1, putative, expressed
Os.31518.2.S1_x_at	95.9425	53.2857	86.9409	75.0554	52.0911	60.5945	45.8133	52.3704	39.611	1.71392	0.0372508	1.36247	0.224718	1.25795	0.237425	LOC_Os01g17402	cyclin-A2, putative, expressed
Os.31524.1.S1_at	706.093	418.87	570.87	478.537	395.537	601.204	253.093	311.537	356.204	1.84163	0.0249317	1.60211	0.0777073	1.1495	0.430277	LOC_Os01g49260	expressed protein
Os.31565.1.S1_at	114.203	77.8977	116.871	82.9804	84.3151	81.3153	55.8714	65.2146	62.4259	1.68366	0.00736489	1.35474	0.0850446	1.24279	0.104687	LOC_Os03g21090	axi 1 protein, putative, expressed
Os.31778.1.S1_x_at	75.6498	95.4359	56.0334	49.9932	75.2048	44.9313	91.997	142.663	95.1339	-1.45207	0.105878	-1.93849	0.0253588	1.33498	0.331747	LOC_Os01g61610	gibberellin 20 oxidase 2, putative, expressed
Os.31778.2.S1_x_at	67.5371	93.1193	59.0363	47.0739	67.0102	58.1179	82.426	105.204	110.369	-1.35643	0.0704505	-1.73052	0.0123906	1.27578	0.231199	LOC_Os01g61610	gibberellin 20 oxidase 2, putative, expressed
Os.31816.2.S1_x_at	71.8075	65.0297	61.1213	50.7827	57.3631	49.7832	86.394	107.566	83.2142	-1.40016	0.00935083	-1.75505	0.0012992	1.25347	0.105845	LOC_Os01g70220	histone-lysine N-methyltransferase, H3 lysine-9 specific SUVH6, putative, expressed
Os.31838.1.S1_at	126.648	81.3153	143.537	99.5371	91.6483	116.648	58.1309	65.4183	72.6514	1.79154	0.0210005	1.56897	0.0671319	1.14185	0.416296	LOC_Os03g24870	solute carrier family 2, facilitated glucose transporter member 8, putative, expressed
Os.31848.1.S1_at	117.128	101.426	153.141	105.426	101.426	110.141	58.1309	80.3402	62.2221	1.85206	0.00622291	1.57949	0.0311061	1.17256	0.235701	LOC_Os01g58240	peptidase/ subtilase, putative, expressed
Os.31875.1.S1_at	347.759	206.87	281.759	278.982	208.426	205.638	167.093	205.672	149.537	1.60135	0.0428564	1.32691	0.213285	1.20683	0.286834	LOC_Os07g07060	prolyl-tRNA synthetase, putative, expressed
Os.31893.1.S1_at	543.648	392.093	612.315	504.204	400.426	488.982	312.87	345.982	208.6	1.7846	0.0159498	1.60656	0.0424068	1.11082	0.47938	LOC_Os01g19290	nodulin-like protein, putative, expressed
Os.31900.2.S1_x_at	820.093	601.204	784.537	643.87	606.982	707.426	463.426	550.426	443.87	1.51321	0.00919312	1.34338	0.0447777	1.12641	0.257695	LOC_Os07g23110	poly synthetase 1, putative, expressed
Os.31975.1.S1_at	26.8903	28.0234	28.0234	12.1781	10.5427	28.0234	74.769	52.4678	118.769	-2.96618	0.0167112	-4.84797	0.00767821	1.63442	0.54062	LOC_Os05g10670	zinc finger C-x8-C-x5-C-x3-H type family protein, expressed
Os.31989.1.S1_at	120.87	164.093	146.093	167.093	144.204	171.204	233.315	210.093	223.759	-1.54775	0.00111791	-1.38273	0.00384233	-1.11935	0.250808	LOC_Os03g02900	B3 DNA binding domain containing protein, expressed
Os.31991.1.S1_at	30.8948	29.1988	17.4387	24.2152	28.4353	14.5682	92.7316	69.8412	43.0973	-2.6527	0.0149771	-3.05972	0.0107696	1.15344	0.795082	LOC_Os11g02290	expressed protein
Os.31991.1.S1_s_at	15.6725	13.6389	13.1199	6.94809	13.5261	13.3971	37.0495	45.2287	14.4695	-2.28011	0.0579742	-2.85633	0.0352527	1.25272	0.725146	LOC_Os11g02290	expressed protein
Os.32021.1.S1_at	4577.09	1300.65	3568.09	1247.31	933.204	1387.09	1324.98	1182.09	1209.43	2.54159	0.0540944	-1.04173	0.952511	2.64766	0.0497124	LOC_Os05g13620	glycine-rich RNA-binding protein GRP2A, putative, expressed
Os.32034.1.A1_s_at	78.7583	102.847	122.648	41.7359	29.2559	43.8098	44.4034	112.426	41.9766	1.5304	0.158492	-1.73173	0.246913	2.65025	0.0275904	LOC_Os02g29464	DNA repair protein RAD50, putative, expressed
Os.32061.1.S1_at	32.1041	33.3592	31.617	33.3592	33.3592	20.7684	59.3907	47.4777	33.5018	-1.44592	0.0854741	-1.60447	0.045767	1.10966	0.664607	LOC_Os06g06670	expressed protein
Os.32068.1.S1_at	727.648	527.426	669.648	562.759	499.759	610.426	269.982	416.204	382.982	1.80021	0.00495841	1.56472	0.0224586	1.1505	0.250237	LOC_Os01g43390	uroporphyrinogen decarboxylase, chloroplast precursor, putative, expressed
Os.32141.1.S1_at	41.4924	36.2543	36.2543	26.1054	22.7253	14.6935	34.4678	84.2542	55.4644	-1.52794	0.150801	-2.74205	0.0231861	1.7946	0.216591	LOC_Os03g49610	beta-glucosidase homolog precursor, putative, expressed
Os.32267.1.S1_at	626.204	635.537	531.537	433.537	455.982	398.648	725.537	835.093	772.093	-1.30081	0.00408131	-1.81089	0.000125464	1.39212	0.00557076	LOC_Os01g56330	protein kinase, putative, expressed
Os.32272.1.S1_s_at	224.842	146.064	203.509	181.759	132.731	135.62	230.287	290.62	203.509	-1.26114	0.161253	-1.60942	0.02658	1.27617	0.233735	LOC_Os01g28690	expressed protein
Os.32272.1.S1_x_at	138.533	96.2038	119.426	90.1611	72.6109	81.2624	123.712	147.315	106.204	-1.06513	0.616014	-1.54581	0.0224385	1.45128	0.0450503	LOC_Os01g28690	expressed protein
Os.32357.1.S1_x_at	1227.2	1686.65	1255.65	1164.65	1178.54	1049.54	767.204	1151.09	372.204	1.82034	0.0306034	1.48121	0.149919	1.22895	0.288906	LOC_Os07g46950	altronate dehydratase, putative, expressed
Os.32366.1.S1_at	80.5377	47.9334	47.363	90.9816	121.315	82.8137	277.759	150.452	109.315	-3.05701	0.0321407	-1.82144	0.112075	-1.67835	0.39516	LOC_Os01g50420	mitogen-activated protein kinase kinase kinase 2, putative, expressed
Os.32367.1.S1_at	94.426	112.537	129.759	105.879	99.8683	117.537	57.2468	87.315	75.9134	1.52725	0.016563	1.46631	0.0269147	1.04156	0.716623	LOC_Os11g17300	transposon protein, putative, unclassified, expressed
Os.32471.1.S1_at	25.0062	31.6709	20.4034	36.0653	28.2102	19.5901	31.1098	48.6534	46.1426	-1.63343	0.046239	-1.50128	0.0744304	-1.08803	0.739681	LOC_Os03g55410	peroxidase 51 precursor, putative, expressed
Os.32503.1.S1_x_at	2619.54	1781.09	2525.87	2209.31	1885.43	2262.09	1506.76	1505.98	1451.31	1.55162	0.0135157	1.424	0.0376596	1.08961	0.454337	LOC_Os07g08430	indole-3-glycerol phosphate lyase, chloroplast precursor, putative, expressed
Os.32521.3.S1_x_at	173.982	185.37	163.759	154.315	165.426	156.426	234.426	230.093	269.204	-1.40261	0.000945202	-1.54089	0.000320834	1.09859	0.227991	LOC_Os07g46450	rho GTPase activator, putative, expressed
Os.32564.1.S2_at	222.981	158.204	248.426	171.537	151.759	183.426	134.648	141.982	98.426	1.67871	0.0162776	1.35106	0.13808	1.24252	0.161558	LOC_Os01g54420	ATP binding protein, putative, expressed
Os.32679.1.S1_at	150.19	130.126	153.523	136.093	121.237	89.1326	176.348	182.204	166.093	-1.20931	0.0640013	-1.51429	0.00434405	1.2522	0.0720017	LOC_Os07g43350	ATP binding protein, putative, expressed
Os.32782.1.S1_at	3073.54	2130.87	3021.76	2563.76	2087.31	3016.98	1404.54	1743.87	1306.2	1.84666	0.0114061	1.72137	0.0220885	1.07278	0.613646	LOC_Os08g43180	expressed protein
Os.32803.1.S1_at	132.912	119.875	132.808	118.204	118.204	153.935	67.2038	76.6482	62.3149	1.87031	0.00153485	1.89333	0.00134198	-1.01231	0.889344	LOC_Os07g45550	conserved hypothetical protein
Os.3284.1.S1_at	1106.98	984.648	1175.43	953.093	939.537	1109.43	574.982	797.204	683.426	1.58934	0.00271994	1.46042	0.00870409	1.08827	0.32529	LOC_Os10g40110	ATTOC132/TOC132, putative, expressed
Os.32856.1.S2_at	11.8785	89.6483	33.1566	79.1774	105.407	88.112	139.759	89.6483	140.648	-2.7476	0.0177775	-1.35702	0.229218	-2.02473	0.106549	LOC_Os01g55450	CBL-interacting serine/threonine-protein kinase 11, putative, expressed
Os.32863.1.S1_at	216.982	126.943	158.364	149.7	125.759	125.093	119.498	114.498	85.3872	1.57268	0.0450014	1.25414	0.305383	1.25399	0.20982	LOC_Os05g33890	microtubule-associated protein MAP65-1a, putative, expressed
Os.32865.1.S1_at	34.2891	31.841	27.569	31.6379	36.1659	33.7576	287.037	235.593	68.5429	-6.30927	0.0217331	-5.82085	0.0231325	-1.08391	0.962787	LOC_Os01g52470	elongation factor 2, putative, expressed
Os.32889.1.S1_at	47.0217	37.7753	34.3416	22.2353	27.6942	22.4443	115.604	133.751	140.442	-3.2718	1.29343e-05	-5.38589	5.09586e-06	1.64616	0.0662623	LOC_Os07g03040	expressed protein
Os.32890.1.S1_at	86.9577	81.3153	54.3817	126.17	96.4022	70.7633	110.052	134.493	193.735	-1.96843	0.0303599	-1.49413	0.10683	-1.31745	0.390974	LOC_Os11g47600	xylanase inhibitor protein 1 precursor, putative, expressed
Os.32994.1.S1_at	184.759	173.426	165.427	146.358	150.759	134.315	197.648	268.204	224.981	-1.31936	0.0204741	-1.60126	0.00286191	1.21366	0.135806	LOC_Os03g18430	ATP binding protein, putative, expressed
Os.33110.1.S1_at	236.759	337.315	367.315	374.204	417.537	443.537	530.648	461.093	460.537	-1.5427	0.0059213	-1.17567	0.127398	-1.31219	0.0536556	LOC_Os01g45900	F-box domain containing protein, expressed
Os.33131.1.A1_at	111.87	166.537	138.204	182.759	247.537	203.87	325.425	205.537	337.204	-2.08387	0.00921363	-1.36899	0.0980716	-1.5222	0.118671	LOC_Os03g20550	OsWRKY55 - Superfamily of rice TFs having WRKY and zinc finger domains, expressed
Os.33210.1.S1_at	106.87	107.87	107.87	72.6511	69.6528	92.3149	119.87	204.648	251.426	-1.78526	0.0384636	-2.45481	0.0119418	1.37504	0.394268	LOC_Os01g68570	expressed protein
Os.33210.2.S1_x_at	114.62	143.292	141.419	74.7634	116.44	138.293	143.537	201.463	200.963	-1.36719	0.0790497	-1.65696	0.0206044	1.21194	0.353113	LOC_Os01g68570	expressed protein
Os.33212.2.S1_at	41.3649	47.0527	35.3344	35.0411	35.3344	37.6677	33.4126	29.01	18.3366	1.53236	0.0212642	1.33784	0.0971755	1.14539	0.301347	LOC_Os01g67580	multidrug resistance-associated protein 9, putative, expressed
Os.33291.1.S1_a_at	99.6368	113.397	99.7493	113.064	95.9816	92.7594	8.76388	16.6725	9.6942	8.90343	8.74688e-06	8.59095	1.10682e-05	1.03637	0.603214	LOC_Os01g71256	expressed protein
Os.33461.2.S1_x_at	490.093	361.537	399.982	337.426	303.982	327.537	312.871	337.426	159.87	1.54488	0.0381777	1.19598	0.377813	1.29173	0.141013	LOC_Os03g56390	radical S-adenosyl methionine and flavodoxin domains 1 isoform 1, putative, expressed
Os.33471.1.A1_at	241.982	190.426	220.648	256.982	250.426	282.426	206.759	164.093	137.982	1.28344	0.0707688	1.55224	0.00524543	-1.20944	0.0827433	LOC_Os08g38700	BTB/POZ domain containing protein, expressed
Os.33544.1.S1_at	37.0154	43.0275	43.6353	27.8104	29.4895	34.2844	40.544	69.921	59.2106	-1.37191	0.0833124	-1.85267	0.0124769	1.35043	0.197838	LOC_Os03g58830	protein SPATULA, putative, expressed
Os.33603.1.S1_at	908.315	669.759	830.315	900.315	547.426	820.315	495.87	457.537	293.982	1.93074	0.0156708	1.81824	0.026164	1.06187	0.700673	LOC_Os03g03500	GMFP5, putative, expressed
Os.33610.3.S1_s_at	615.093	354.315	544.648	475.537	402.982	433.537	311.537	321.87	246.648	1.72041	0.0216686	1.49088	0.0806405	1.15396	0.364359	LOC_Os01g59340	dihydropyrimidinase, putative, expressed
Os.33610.3.S1_x_at	327.315	178.093	370.648	242.982	213.204	295.759	165.315	166.759	157.093	1.79091	0.0465561	1.5372	0.140481	1.16505	0.453224	LOC_Os01g59340	dihydropyrimidinase, putative, expressed
Os.33623.2.S1_at	154.297	79.0927	135.496	114.204	85.0927	104.211	63.9639	67.7416	31.6833	2.25771	0.0201015	1.85758	0.0761371	1.21541	0.356563	LOC_Os01g45290	retrotransposon protein, putative, unclassified, expressed
Os.33625.4.S1_at	34.8273	82.6777	57.2568	37.7753	52.0346	50.5231	96.9052	139.255	66.2166	-1.73022	0.0888857	-2.15471	0.0420302	1.24534	0.603997	LOC_Os01g70850	esterase PIR7B, putative, expressed
Os.33708.1.S1_s_at	72.4288	74.4278	59.9844	73.6018	72.4288	86.3177	120.096	87.764	124.318	-1.60595	0.00812562	-1.42965	0.0212739	-1.12332	0.459278	LOC_Os08g24390	expressed protein
Os.33730.1.S1_a_at	6471.2	4448.87	6185.76	4936.31	4152.2	4575.54	4159.31	4637.43	2421.09	1.52488	0.044801	1.21807	0.334041	1.25189	0.189957	LOC_Os12g31800	glycine-rich RNA-binding protein 7, putative, expressed
Os.33735.1.S1_at	130.537	84.4263	142.871	75.8707	71.5671	96.6487	77.8713	82.1526	56.6492	1.65149	0.0331984	1.12652	0.612238	1.46601	0.0684179	LOC_Os08g02550	COP9 signalosome complex subunit 3, putative, expressed
Os.33745.1.S1_at	463.204	296.537	520.315	399.537	314.093	395.759	211.204	221.426	173.759	2.11095	0.00996158	1.8295	0.0323961	1.15384	0.383472	LOC_Os01g58730	glucan endo-1,3-beta-glucosidase GVI precursor, putative, expressed
Os.33787.1.S1_at	167.426	207.204	219.87	124.315	172.759	177.093	250.648	223.204	272.539	-1.25549	0.0627729	-1.57411	0.00645211	1.25378	0.120853	LOC_Os01g57840	expressed protein
Os.33792.1.S1_at	52.3591	39.2663	34.9007	31.4392	35.4464	26.2137	47.4419	58.4915	43.3669	-1.17999	0.256883	-1.60367	0.0213422	1.35904	0.115563	LOC_Os10g12290	expressed protein
Os.33799.1.S1_at	238.874	184.541	261.319	133.141	164.43	126.587	202.87	205.874	136.986	1.25471	0.146891	-1.28662	0.195504	1.61434	0.0205351	LOC_Os07g49230	ubiquitin-activating enzyme E1 3, putative, expressed
Os.3381.1.S1_a_at	409.759	290.982	439.426	238.982	252.87	197.426	359.093	426.648	238.982	1.11266	0.543035	-1.48666	0.110223	1.65415	0.045436	LOC_Os05g28510	importin beta-1 subunit, putative, expressed
Os.33874.2.A1_x_at	39.5305	29.0134	27.4773	18.6971	20.355	18.0837	36.3952	62.564	36.3772	-1.40944	0.143363	-2.36868	0.015465	1.68058	0.147046	LOC_Os07g44830	expressed protein
Os.33885.1.S1_at	37.4649	37.7753	37.6872	42.5078	39.8633	41.9818	134.109	94.4482	49.8926	-2.46574	0.0321477	-2.23919	0.0415012	-1.10118	0.854338	LOC_Os01g06220	gibberellin receptor GID1L2, putative, expressed
Os.3390.1.S1_at	62.9922	42.1522	57.9678	41.1325	41.5848	46.5318	39.4464	41.3309	26.4946	1.52055	0.0293364	1.20487	0.305498	1.262	0.135123	LOC_Os07g37210	MYB transcription factor, putative, expressed
Os.33926.1.S1_at	71.5369	95.0741	72.0923	64.5185	64.5185	63.7854	56.1446	64.5185	34.466	1.53874	0.0280683	1.24298	0.241692	1.23794	0.164981	LOC_Os01g56090	expressed protein
Os.33948.1.S1_at	242.759	143.687	236.408	201.317	143.776	140.098	92.1097	150.537	124.983	1.69424	0.0450361	1.31978	0.289117	1.28373	0.222274	LOC_Os04g41110	N terminus of Rad21 / Rec8 like protein, expressed
Os.34030.1.S1_a_at	313.204	208.648	329.648	250.537	237.648	306.537	157.759	178.426	205.763	1.57118	0.0322716	1.46642	0.0641232	1.07144	0.629108	LOC_Os07g01540	hydrolase/ protein serine/threonine phosphatase, putative, expressed
Os.34056.1.S1_at	3555.65	2480.09	3165.76	2724.98	2416.54	2675.54	1605.09	2252.76	1687.09	1.65944	0.00834639	1.40976	0.0533278	1.17711	0.194032	LOC_Os06g02110	F-box domain containing protein, expressed
Os.34077.1.S1_at	161.426	112.207	221.426	262.648	206.426	307.204	144.759	114.759	121.648	1.2988	0.330591	2.03658	0.0104302	-1.56805	0.0399332	LOC_Os04g28820	retrotransposon protein, putative, unclassified, expressed
Os.34120.1.S1_at	360.648	401.093	383.648	268.537	346.87	257.426	428.87	417.648	486.537	-1.16385	0.0851937	-1.52727	0.00233603	1.31227	0.0243163	LOC_Os07g37700	expressed protein
Os.3414.1.A1_at	457.093	353.87	509.759	332.537	365.87	355.204	309.093	335.648	153.87	1.65377	0.0273714	1.3193	0.206571	1.25352	0.188569	LOC_Os08g40930	isoamylase, putative, expressed
Os.3415.1.S1_at	30.3974	107.068	25.7829	57.9539	47.2834	36.0677	97.1331	139.861	199.195	-2.67194	0.0321401	-3.08686	0.0240129	1.15529	0.830764	LOC_Os10g39680	acidic endochitinase Q precursor, putative, expressed
Os.34163.1.S1_at	48.4074	87.9473	65.1035	48.7226	55.9629	46.8772	82.5374	96.5371	78.3257	-1.27769	0.129767	-1.69831	0.0159935	1.32921	0.168523	LOC_Os01g05744	PAS2, putative, expressed
Os.34167.2.S1_at	1123.65	534.204	848.759	846.982	570.315	806.759	495.982	448.759	402.759	1.86019	0.0494911	1.6505	0.112828	1.12705	0.571507	LOC_Os01g26970	expressed protein
Os.34167.2.S1_x_at	1051.43	681.426	917.537	798.093	683.204	884.982	640.315	573.87	449.648	1.59294	0.0245555	1.42218	0.0778921	1.12007	0.423364	LOC_Os01g26970	expressed protein
Os.34167.3.S1_x_at	1088.98	669.648	847.093	787.759	687.204	828.648	630.093	587.87	487.648	1.52774	0.0348742	1.35061	0.121323	1.13115	0.397295	LOC_Os01g26970	expressed protein
Os.3417.1.S1_at	209.537	252.648	185.204	182.958	229.537	146.404	229.537	344.759	309.87	-1.36574	0.0811661	-1.58198	0.0281914	1.15833	0.463661	LOC_Os01g70860	esterase PIR7A, putative, expressed
Os.34216.1.S1_x_at	2977.98	2424.2	3049.43	2733.87	2413.54	2954.65	1605.87	1845.98	2037.31	1.53969	0.00512079	1.47601	0.00909253	1.04314	0.630383	LOC_Os03g06760	exocyst complex subunit Sec15-like family protein, expressed
Os.34226.1.S1_at	309.315	236.648	256.537	253.204	190.204	289.537	152.204	176.87	170.315	1.60696	0.0154673	1.46768	0.0418066	1.0949	0.471535	LOC_Os01g66920	hydrolase/ protein serine/threonine phosphatase, putative, expressed
Os.34226.1.S2_at	1413.2	1129.87	1499.76	1279.09	1173.2	1282.31	752.87	897.093	874.426	1.60151	0.00261219	1.47941	0.00767086	1.08253	0.354978	LOC_Os01g66920	hydrolase/ protein serine/threonine phosphatase, putative, expressed
Os.34249.1.S1_at	298.204	297.648	264.315	291.759	249.759	192.648	297.093	503.093	416.093	-1.414	0.0737139	-1.65668	0.0263187	1.17162	0.472993	LOC_Os01g54990	auxin response factor 4, putative, expressed
Os.34343.1.S1_a_at	92.4261	178.982	146.204	173.204	147.426	150.537	289.87	222.982	252.648	-1.83304	0.00494103	-1.62469	0.0105608	-1.12824	0.530035	LOC_Os06g45350	ATP binding protein, putative, expressed
Os.34424.1.S1_at	56.5866	52.3951	63.3644	60.6977	47.8185	63.3644	78.3643	122.286	84.9199	-1.65696	0.0207507	-1.66145	0.0204152	1.00271	0.990202	LOC_Os02g06600	leucine-rich repeat receptor protein kinase EXS precursor, putative
Os.34478.1.S1_at	21.2442	24.4231	14.5426	14.4834	21.4311	10.2677	29.1208	32.8722	45.372	-1.78318	0.0263307	-2.32481	0.00896833	1.30374	0.417123	LOC_Os07g49000	heat shock protein binding protein, putative, expressed
Os.34494.1.S1_at	5071.2	3474.31	4087.87	4656.2	3813.31	4001.76	2154.2	2889.54	2334.65	1.71222	0.00971633	1.69024	0.0111418	1.013	0.912105	LOC_Os05g02060	amino acid selective channel protein, putative, expressed
Os.34494.2.S1_x_at	1329.87	951.093	1214.65	1201.87	1001.43	1229.76	575.759	704.759	621.537	1.83781	0.0033283	1.80492	0.00403938	1.01822	0.859717	LOC_Os05g02060	amino acid selective channel protein, putative, expressed
Os.34615.1.S1_at	1312.09	953.315	1339.09	1002.2	965.204	1014.43	841.537	985.426	571.537	1.50281	0.0301948	1.24321	0.220938	1.20882	0.195099	LOC_Os08g27090	30S ribosomal protein S17, putative, expressed
Os.34624.1.S1_at	742.204	1079.65	652.315	896.76	984.426	1239.43	1519.54	1041.31	1503.98	-1.64291	0.0293667	-1.30258	0.142201	-1.26128	0.291523	LOC_Os03g38540	glutamate formiminotransferase, putative, expressed
Os.34727.1.S1_at	530.648	475.093	431.426	359.982	354.093	308.982	209.87	314.759	122.451	2.221	0.00247086	1.58103	0.0550879	1.40478	0.039761	LOC_Os01g21670	expressed protein
Os.34739.1.S1_a_at	527.315	434.537	472.87	444.093	441.648	500.87	277.648	330.648	322.537	1.54133	0.00143698	1.48964	0.00238914	1.0347	0.614775	LOC_Os01g08680	expressed protein
Os.34815.2.S1_x_at	381.759	262.982	317.982	317.648	255.759	277.093	138.204	247.315	211.093	1.61365	0.0250362	1.42555	0.0852998	1.13195	0.398082	LOC_Os01g01780	limonene cyclase like protein, putative, expressed
Os.34947.1.S1_at	151.315	244.589	214.033	250.537	236.204	179.426	340.87	351.204	243.982	-1.53468	0.0345246	-1.40514	0.0651591	-1.09219	0.655336	LOC_Os01g74200	protein kinase APK1B, chloroplast precursor, putative, expressed
Os.35004.1.S1_at	2156.54	1469.87	1987.98	1132.09	1068.54	789.537	1272.54	1706.43	682.537	1.53336	0.0785811	-1.22451	0.494126	1.87762	0.0293702	LOC_Os01g38670	sugar carrier protein C, putative, expressed
Os.35004.1.S1_x_at	1261.76	804.093	1165.31	680.759	625.648	557.093	717.315	946.093	424.315	1.5477	0.0664758	-1.12032	0.676048	1.73392	0.036655	LOC_Os01g38670	sugar carrier protein C, putative, expressed
Os.35005.1.S1_at	393.204	270.649	514.87	341.093	300.315	300.315	157.093	191.537	172.87	2.26025	0.0100699	1.80579	0.0557687	1.25167	0.230353	LOC_Os01g05590	retrotransposon protein, putative, LINE subclass
Os.35020.1.S1_at	95.0927	144.315	122.648	110.426	97.2038	172.758	290.315	303.759	773.759	-3.77796	0.0437328	-3.59589	0.0465611	-1.05063	0.964496	LOC_Os11g03300	NAC domain transcription factor, putative, expressed
Os.35046.1.S1_at	297.759	300.11	294.648	115.999	87.1136	166.87	302.982	418.963	173.87	-1.00369	0.986178	-2.42123	0.0280648	2.41232	0.0287358	LOC_Os10g04074	retrotransposon protein, putative, unclassified, expressed
Os.35093.1.A1_at	31.4021	30.1282	54.9793	20.0728	15.3617	21.7115	16.7492	16.3958	18.3366	2.26313	0.0188382	1.11003	0.790443	2.03881	0.0269082	LOC_Os01g16660	transposon protein, putative, unclassified
Os.35093.1.A1_x_at	73.947	71.159	85.8175	28.3659	18.2849	28.7712	28.5796	21.1855	33.5725	2.77094	0.00010587	-1.10495	0.646739	3.06175	7.87933e-05	LOC_Os01g16660	transposon protein, putative, unclassified
Os.35095.1.S1_at	74.3262	106.276	88.3262	94.8817	91.9223	31.3403	140.648	159.982	118.982	-1.56031	0.052956	-1.92355	0.0182489	1.2328	0.448629	LOC_Os09g10940	ras-related protein RGP1, putative, expressed
Os.35149.1.S1_at	60.4952	45.7846	52.616	48.0442	36.981	34.7109	54.0056	99.6551	61.5625	-1.35449	0.183931	-1.79748	0.0437737	1.32705	0.336799	LOC_Os01g63870	permease, putative, expressed
Os.35149.2.S1_x_at	41.9332	33.0509	37.3777	33.8836	28.8139	17.8299	43.0455	43.9332	44.9209	-1.17388	0.191151	-1.63795	0.00823397	1.39532	0.0532781	LOC_Os01g63870	permease, putative, expressed
Os.35191.2.S1_x_at	313.648	244.315	267.084	241.426	196.64	218.442	159.093	244.315	145.426	1.50327	0.0283202	1.19619	0.305565	1.25672	0.130156	LOC_Os03g56630	transposon protein, putative, unclassified, expressed
Os.35257.1.S1_at	23.7824	37.2292	27.8675	31.9075	35.5809	35.5809	55.6005	32.1998	51.4134	-1.56632	0.0484959	-1.35068	0.126553	-1.15966	0.512376	LOC_Os07g03960	hexose carrier protein HEX6, putative, expressed
Os.35279.1.S1_at	218.311	180.995	180.523	163.734	137.328	112.439	124.426	161.29	72.873	1.61698	0.0307742	1.15313	0.511693	1.40224	0.07913	LOC_Os11g36450	transferase, transferring glycosyl groups, putative, expressed
Os.35365.1.S1_at	90.8704	83.0099	108.193	78.9877	77.7511	31.1668	108.759	119.759	100.426	-1.16616	0.335682	-1.75058	0.019845	1.50114	0.0802131	LOC_Os06g30950	integral membrane protein like, putative, expressed
Os.35387.1.S1_at	743.204	554.426	597.982	647.537	554.426	633.648	319.648	436.537	260.759	1.86403	0.00476579	1.80503	0.00662708	1.03269	0.775909	LOC_Os08g27030	lipid phosphate phosphatase 1, putative, expressed
Os.35398.1.S1_at	112.648	230.759	185.54	196.759	254.093	224.54	305.204	230.759	278.315	-1.53943	0.038004	-1.20564	0.244492	-1.27686	0.222606	LOC_Os01g52560	ATPase, coupled to transmembrane movement of substances, putative, expressed
Os.35434.1.S1_at	325.511	279.955	299.177	238.288	238.288	276.955	192.622	211.455	137.982	1.6689	0.00211404	1.39013	0.0238839	1.20054	0.0754633	LOC_Os01g60850	expressed protein
Os.35583.1.S1_at	523.648	363.537	438.759	414.537	352.204	275.648	170.093	339.48	119.204	2.10877	0.0199193	1.65781	0.111239	1.27202	0.247971	LOC_Os01g48950	expressed protein
Os.35688.1.S1_at	43.7415	280.759	137.093	192.537	248.87	182.204	341.204	244.426	434.759	-2.21058	0.0453344	-1.63626	0.123858	-1.351	0.492652	LOC_Os11g44870	expressed protein
Os.35704.2.S1_at	120.653	64.0934	104.082	67.4958	62.1335	54.7661	56.1446	56.9927	47.9334	1.79317	0.0242415	1.14481	0.604535	1.56635	0.0500507	LOC_Os01g60930	expressed protein
Os.35718.1.S1_at	262.3	146.967	264.204	353.522	176.093	237.48	125.315	75.6629	99.426	2.24188	0.0617551	2.55355	0.0285208	-1.13902	0.586028	LOC_Os12g39220	zinc finger protein 7, putative, expressed
Os.35889.1.S1_at	831.982	705.204	923.759	894.426	683.204	1014.87	423.204	453.315	582.759	1.68641	0.0174084	1.77656	0.0103326	-1.05346	0.684145	LOC_Os01g68550	expressed protein
Os.35959.1.S1_at	29.5402	35.3288	35.7069	27.4044	33.1148	23.0752	55.3721	38.6982	35.9282	-1.29254	0.138012	-1.55511	0.0356794	1.20314	0.361641	LOC_Os07g05060	expressed protein
Os.36122.2.S1_at	50.8199	43.1422	33.5057	29.8722	22.1063	29.1292	47.168	55.7039	40.3405	-1.12352	0.402595	-1.7657	0.0120477	1.57159	0.0379645	LOC_Os01g41650	pentatricopeptide repeat protein PPR986-12, putative, expressed
Os.36152.1.S1_at	21.9026	16.9026	23.2262	20.425	18.797	23.1374	35.1373	33.0642	34.4805	-1.65532	0.00043664	-1.64662	0.000456219	-1.00529	0.957044	LOC_Os01g63980	TRANSPARENT TESTA 1 protein, putative, expressed
Os.36218.1.S1_at	495.426	424.537	406.648	404.093	311.315	396.204	326.537	281.759	238.204	1.56717	0.00624048	1.31318	0.0633978	1.19341	0.11483	LOC_Os07g13810	cytokinin-N-glucosyltransferase 1, putative, expressed
Os.3623.1.S1_at	300.051	268.87	244.315	160.829	271.051	164.315	268.87	335.759	323.759	-1.1416	0.332822	-1.55719	0.0228569	1.36405	0.0943674	LOC_Os01g18630	retrotransposon protein, putative, SINE subclass, expressed
Os.36306.1.S1_at	73.2405	50.9198	90.9529	52.5919	41.6462	55.7039	41.6591	52.6248	32.6569	1.6946	0.0384448	1.1812	0.516469	1.43464	0.0986902	LOC_Os01g55020	expressed protein
Os.36435.1.S1_at	213.204	171.982	189.204	178.204	124.323	204.648	125.988	129.648	124.212	1.51215	0.0242195	1.3352	0.097824	1.13253	0.34093	LOC_Os11g48080	pyridoxin biosynthesis protein ER1, putative, expressed
Os.36438.1.S1_at	465.426	1095.87	906.982	648.426	762.982	357.426	1376.09	1734.31	1268.54	-1.77409	0.0251758	-2.47561	0.00674096	1.39543	0.319672	LOC_Os01g04290	endo-1,4-beta-xylanase, putative
Os.36511.1.S1_at	352.759	270.757	415.87	299.313	276.204	407.537	176.982	179.982	206.426	1.84488	0.0166347	1.74489	0.0273434	1.0573	0.710534	LOC_Os10g31750	hypothetical protein
Os.36549.1.S1_at	73.4268	129.855	95.8075	79.0933	100.204	63.5825	146.402	179.363	137.465	-1.5488	0.0283218	-1.90724	0.00839518	1.23143	0.363214	LOC_Os01g18450	expressed protein
Os.3655.1.S1_at	19.6648	22.4438	19.403	12.4857	20.7626	20.2451	37.7302	25.5448	61.3757	-2.02646	0.0558688	-2.33021	0.0372339	1.14989	0.774013	LOC_Os01g18744	3-N-debenzoyl-2-deoxytaxol N-benzoyltransferase, putative, expressed
Os.36558.1.S1_x_at	18.2797	15.4685	12.7932	15.8724	13.1088	13.7265	67.7242	58.7858	21.8248	-3.18716	0.026143	-3.47325	0.0226646	1.08977	0.915611	LOC_Os11g02290	expressed protein
Os.3663.1.S1_at	839.648	1684.76	1248.31	1447.76	1369.87	1377.65	2426.09	2065.43	1794.2	-1.6661	0.015372	-1.49829	0.0316288	-1.112	0.593377	LOC_Os01g18800	CBL-interacting serine/threonine-protein kinase 1, putative, expressed
Os.36706.1.S1_at	113.548	116.659	83.093	87.4261	104.54	154.204	188.315	176.873	190.762	-1.77449	0.00516738	-1.606	0.0100164	-1.10491	0.582595	LOC_Os07g33660	expressed protein
Os.36767.1.S1_at	3297.65	1827.09	1441.09	725.648	849.871	1094.09	1513.87	1275.87	1385.43	1.57259	0.143392	-1.56396	0.330021	2.45947	0.0336169	LOC_Os01g04330	calmodulin-related protein 2, touch-induced, putative, expressed
Os.37103.1.S1_at	166.982	302.759	242.982	203.537	280.142	335.648	329.981	364.093	435.537	-1.58492	0.0356443	-1.37871	0.0913444	-1.14957	0.515945	LOC_Os01g65370	transcription repressor MYB4, putative
Os.37184.1.S1_at	25.084	31.502	24.1908	39.8418	31.617	26.9529	53.851	55.044	46.0459	-1.91814	0.00117452	-1.57442	0.00454857	-1.21832	0.218595	LOC_Os01g43230	expressed protein
Os.37213.1.S1_at	18.2849	27.0442	15.793	18.6784	21.7268	14.3828	25.8903	52.5998	43.846	-2.0015	0.029958	-2.2329	0.0205111	1.11561	0.779518	LOC_Os07g29310	OsSAUR30 - Auxin-responsive SAUR gene family member, expressed
Os.37217.1.S1_at	306.648	252.759	250.487	127.147	168.426	133.594	181.512	326.043	147.128	1.23708	0.325688	-1.52548	0.170961	1.88713	0.0393161	LOC_Os03g60760	expressed protein
Os.3729.1.S1_at	564.982	569.093	534.426	423.648	371.759	646.982	989.87	569.093	1333.43	-1.73353	0.0794202	-2.00528	0.0465719	1.15676	0.710188	LOC_Os01g04050	Bowman-Birk type wound-induced proteinase inhibitor WIP1 precursor, putative, expressed
Os.37386.1.S1_at	156.537	167.972	137.426	215.093	179.87	95.9816	198.759	248.759	263.982	-1.54026	0.049131	-1.44925	0.0726703	-1.0628	0.784547	LOC_Os04g03164	expressed protein
Os.37413.1.S2_at	326.537	255.537	330.093	281.87	231.87	235.982	163.648	222.204	169.982	1.64108	0.00558612	1.34883	0.0616048	1.21667	0.102985	LOC_Os01g64190	expressed protein
Os.37429.1.S1_at	582.093	452.87	489.982	450.426	358.537	398.537	359.648	427.315	199.204	1.54634	0.0367543	1.22444	0.313848	1.26289	0.166004	LOC_Os01g67210	expressed protein
Os.37452.1.S1_at	1157.31	823.426	1182.54	902.537	808.982	965.648	594.982	823.426	626.426	1.54696	0.0189973	1.30923	0.122	1.18158	0.215772	LOC_Os02g18090	expressed protein
Os.3748.1.S1_at	5706.98	4128.54	5560.09	5220.2	4203.54	4569.2	2990.76	3259.43	3320.09	1.60869	0.00705575	1.46213	0.022721	1.10024	0.371795	LOC_Os01g12260	vacuolar ATP synthase subunit E, putative, expressed
Os.37511.1.S1_at	3848.43	2333.31	3525.31	3399.87	2456.65	3120.65	1921.09	2383.43	1833.65	1.58143	0.0419277	1.46252	0.0862281	1.08131	0.617054	LOC_Os05g05560	expressed protein
Os.37565.2.S1_at	34.9352	27.0442	17.625	24.1564	14.023	19.9483	43.5243	36.4444	60.5555	-1.76528	0.0355934	-2.41751	0.010689	1.36947	0.377985	LOC_Os05g25770	OsWRKY45 - Superfamily of rice TFs having WRKY and zinc finger domains, expressed
Os.37594.1.S1_at	760.982	639.315	992.982	717.426	582.537	807.87	528.426	550.315	477.204	1.53815	0.0335474	1.3547	0.120487	1.13542	0.385638	LOC_Os03g39860	acyl carrier protein, mitochondrial precursor, putative, expressed
Os.37620.1.S1_at	59.532	66.1295	66.1295	47.0739	64.4628	52.6248	67.5858	141.733	126.741	-1.75222	0.0448938	-2.04713	0.0236911	1.16831	0.645643	LOC_Os01g55820	glucan endo-1,3-beta-glucosidase 1 precursor, putative, expressed
Os.37668.1.S1_at	74.7594	200.188	135.427	47.0739	123.093	169.323	175.315	318.09	329.759	-2.00589	0.0553557	-2.42471	0.032017	1.2088	0.697887	LOC_Os01g43844	cytochrome P450 72A1, putative, expressed
Os.37692.1.S1_at	64.2169	87.7709	77.9932	48.0442	53.2142	41.7642	98.5475	164.081	147.325	-1.78256	0.0130328	-2.86636	0.0020711	1.608	0.143014	LOC_Os07g44070	carboxylic ester hydrolase, putative, expressed
Os.37717.1.A1_s_at	1000.43	417.648	623.759	626.537	687.315	725.87	1632.65	950.982	2018.09	-2.25372	0.0263098	-2.25605	0.0262273	1.00103	0.998151	LOC_Os05g15770	xylanase inhibitor protein 2 precursor, putative, expressed
Os.37717.1.A2_s_at	1802.31	802.87	1569.54	1206.76	1341.2	1415.43	3388.65	2065.43	3779.43	-2.21176	0.0140783	-2.3297	0.0118296	1.05332	0.890949	LOC_Os05g15770	xylanase inhibitor protein 2 precursor, putative, expressed
Os.37729.1.S1_s_at	4745.54	5372.09	4755.43	3888.65	5745.65	6027.87	9355.76	7490.98	8473.09	-1.7024	0.00294302	-1.61662	0.00430597	-1.05306	0.728333	LOC_Os01g03360	Bowman-Birk type bran trypsin inhibitor precursor, putative, expressed
Os.37783.1.S1_a_at	65.7698	266.204	162.093	76.5478	147.759	26.3484	370.204	353.982	181.759	-1.83365	0.113158	-3.6143	0.0256229	1.9711	0.315237	LOC_Os12g38300	metallothionein-like protein 1, putative
Os.37798.1.S1_at	188.204	337.537	230.426	166.204	215.989	137.43	372.648	412.204	519.759	-1.7253	0.0151816	-2.51069	0.00296168	1.45522	0.19717	LOC_Os01g11460	RING-H2 finger protein ATL2K, putative, expressed
Os.37820.1.S1_x_at	564.87	128.177	493.392	139.622	47.5275	26.3484	57.2744	55.7039	54.8958	7.06744	0.0247015	1.27177	0.898247	5.55716	0.0293899	LOC_Os10g05970	proline-rich protein, putative, expressed
Os.37822.2.S1_at	143.869	110.649	140.982	104.185	84.2333	110.982	69.3203	119.536	58.1309	1.6013	0.0393689	1.21221	0.390127	1.32098	0.140424	LOC_Os01g12030	endoglucanase 1 precursor, putative, expressed
Os.37860.1.S1_at	808.982	914.648	950.315	896.87	956.093	549.759	1089.31	1319.31	1313.2	-1.39189	0.0317669	-1.54901	0.0127266	1.11288	0.498054	LOC_Os11g02330	expressed protein
Os.37866.1.S1_at	43.0848	30.7584	41.9747	15.3611	20.1807	27.583	37.423	35.4464	41.3975	1.01357	0.91344	-1.81018	0.00964243	1.83474	0.00844418	LOC_Os03g12110	homocysteine S-methyltransferase 1, putative, expressed
Os.37890.1.S1_at	243.949	244.872	238.982	231.426	263.093	228.858	539.204	327.204	443.315	-1.79956	0.00882934	-1.81057	0.00853587	1.00612	0.977802	LOC_Os11g24070	nonspecific lipid-transfer protein 1 precursor, putative, expressed
Os.37890.1.S1_s_at	709.093	797.982	935.982	763.315	924.204	819.648	1738.31	1147.54	1789.65	-1.91379	0.00624157	-1.86485	0.00713392	-1.02624	0.909757	LOC_Os11g24070	nonspecific lipid-transfer protein 1 precursor, putative, expressed
Os.38043.1.S1_x_at	59.1781	62.9988	61.5284	56.2556	61.9997	29.3059	85.9988	94.3149	91.9816	-1.48224	0.0133826	-1.8453	0.00276923	1.24494	0.207158	LOC_Os01g05744	PAS2, putative, expressed
Os.38052.1.S1_at	66.5588	86.3283	84.3366	71.7625	69.3538	64.3785	84.3366	188.02	131.193	-1.70114	0.0690103	-1.9638	0.0388901	1.1544	0.68783	LOC_Os07g01860	expressed protein
Os.38092.1.S1_at	234.204	175.204	286.426	191.315	177.982	237.982	157.093	150.982	144.426	1.53775	0.0366499	1.34205	0.139424	1.14582	0.367455	LOC_Os03g12320	UDP-3-O- N-acetylglucosamine deacetylase, putative, expressed
Os.38164.1.S1_at	473.093	308.093	425.093	407.648	278.648	347.64	302.33	277.759	157.093	1.63634	0.0456755	1.40255	0.162899	1.16669	0.39137	LOC_Os12g38180	heat shock cognate 70 kDa protein 2, putative, expressed
Os.38179.1.A1_at	80.5377	66.7305	96.1462	76.7214	58.7599	62.2073	48.2574	58.2573	52.3272	1.53243	0.0168565	1.24456	0.182814	1.2313	0.12668	LOC_Os12g42064	OsWAK129c - OsWAK receptor-like protein kinase, expressed
Os.38416.1.A1_at	164.648	137.952	142.648	147.374	150.231	149.982	187.648	207.759	280.537	-1.51813	0.0185309	-1.5102	0.0193068	-1.00525	0.975155	LOC_Os03g50270	expressed protein
Os.38669.1.A1_s_at	261.537	280.798	279.204	282.87	172.982	277.759	363.093	456.204	416.093	-1.50375	0.00969165	-1.68398	0.0039868	1.11986	0.457808	LOC_Os11g42510	tyrosine aminotransferase, putative, expressed
Os.38791.1.A1_s_at	103.981	55.3721	46.09	47.4335	34.9715	28.6673	75.1882	94.0458	67.5447	-1.15253	0.553003	-2.13175	0.0452751	1.84963	0.107358	LOC_Os12g32280	expressed protein
Os.38849.1.S1_at	345.537	419.315	379.315	253.093	337.204	228.093	438.537	588.537	483.204	-1.31998	0.0453583	-1.84543	0.0031258	1.39807	0.0662245	LOC_Os02g51620	beta-D-xylosidase, putative, expressed
Os.38856.1.A1_s_at	99.8705	141.426	62.9123	20.3473	62.5372	55.3149	199.093	103.648	118.87	-1.38593	0.270606	-3.05075	0.0263233	2.20123	0.137048	LOC_Os01g67950	BCL-2 binding anthanogene-1, putative, expressed
Os.39087.1.S1_at	18.6137	19.2489	12.1885	17.255	16.7131	15.4029	29.6134	29.4253	32.2665	-1.82424	0.000516311	-1.84937	0.000472711	1.01378	0.915051	LOC_Os01g14550	pathogen-related protein, putative, expressed
Os.39123.1.S1_at	333.82	147.982	317.315	223.982	183.759	195.093	163.426	134.093	132.043	1.86031	0.0493729	1.40337	0.293286	1.3256	0.239841	LOC_Os08g14070	catalytic/ oxidoreductase, acting on NADH or NADPH, putative, expressed
Os.39421.1.S1_at	50.3221	61.0054	71.2299	15.2116	34.6026	81.8618	117.788	95.0649	248.904	-2.52938	0.0717827	-3.50676	0.0417354	1.38641	0.704547	LOC_Os06g42370	retrotransposon protein, putative, unclassified
Os.39424.1.S1_at	713.648	538.982	695.426	649.982	590.315	655.648	320.87	426.204	413.093	1.67912	0.00319702	1.6342	0.00444738	1.02749	0.764591	LOC_Os08g36370	hypothetical protein
Os.39427.1.A1_at	354.044	274.377	397.982	150.821	168.426	156.379	145.488	157.488	133.982	2.34897	0.000644964	1.0885	0.685865	2.158	0.000924072	LOC_Os09g06910	retrotransposon protein, putative, unclassified
Os.39427.1.A1_s_at	93.6553	61.3758	150.783	17.4174	17.3124	16.3958	18.6977	17.2645	15.2627	5.97003	0.00734215	-1.00194	0.998814	5.98163	0.00732916	LOC_Os09g06910	retrotransposon protein, putative, unclassified
Os.39576.1.A1_s_at	113.426	236.204	141.315	137.315	162.204	111.315	330.648	318.648	400.093	-2.13749	0.00295273	-2.55429	0.00150553	1.195	0.515486	LOC_Os03g02240	AT-GTL1, putative, expressed
Os.39617.1.S1_at	31.9938	36.5491	31.6784	33.3424	39.2935	35.3606	43.0454	44.3602	68.5142	-1.55576	0.0384367	-1.44375	0.0633884	-1.07758	0.724931	LOC_Os09g29660	ATP-binding cassette sub-family G member 2, putative, expressed
Os.39806.1.S1_at	36.5206	42.1522	43.583	35.8532	42.1988	37.9463	671.916	519.916	664.651	-15.1852	7.37913e-06	-16.0044	7.22527e-06	1.05394	0.960582	LOC_Os09g38104	hypothetical protein
Os.39814.1.S1_at	15.0257	15.8968	11.7752	17.796	18.2849	16.002	26.8903	17.796	21.6833	-1.55441	0.0180861	-1.27431	0.0997874	-1.21981	0.248619	LOC_Os01g27449	expressed protein
Os.3985.1.S1_at	178.537	134.982	271.759	195.759	199.204	248.315	831.759	350.426	380.87	-2.67062	0.0485045	-2.42983	0.0592205	-1.0991	0.888344	LOC_Os10g02480	NAD(P)H-dependent oxidoreductase, putative, expressed
Os.39872.1.A1_s_at	180.974	253.085	189.196	197.196	220.974	189.974	342.863	321.959	262.648	-1.48811	0.0112455	-1.52508	0.00909272	1.02485	0.863631	LOC_Os05g10620	ANAC075, putative, expressed
Os.39973.1.S1_s_at	358.537	331.315	330.537	387.759	422.426	422.426	844.537	1214.31	1590.54	-3.57647	0.0025215	-2.9607	0.00380745	-1.20798	0.702054	LOC_Os03g60580	actin-depolymerizing factor 4, putative, expressed
Os.39982.1.S1_at	386.759	280.315	407.536	334.093	260.87	337.315	246.648	251.759	204.87	1.528	0.021202	1.32562	0.104736	1.15267	0.280079	LOC_Os01g68390	uncharacterized ACR, COG1565 family protein, expressed
Os.40045.1.S1_at	37.0593	114.894	84.8202	87.9033	101.204	98.0322	167.982	154.315	103.713	-1.79923	0.0429916	-1.48363	0.109519	-1.21272	0.52129	LOC_Os12g43640	receptor-like protein kinase 5 precursor, putative, expressed
Os.40139.1.A1_x_at	2019.2	2095.2	2313.98	2133.65	2097.43	2594.31	5914.2	2778.65	5527.65	-2.21214	0.0193458	-2.08347	0.0237788	-1.06176	0.877037	LOC_Os01g15270	expressed protein
Os.40148.1.S1_at	1058.87	780.426	1104.43	863.426	740.537	878.204	499.315	578.537	503.982	1.86096	0.00268105	1.56917	0.0175409	1.18595	0.147094	LOC_Os01g51020	60S ribosomal protein L28, putative, expressed
Os.4020.1.S1_at	18.2519	79.0906	42.0442	36.2519	41.6314	46.782	87.6681	94.8962	144.048	-2.34321	0.0230929	-2.61991	0.0170678	1.11809	0.819608	LOC_Os10g02380	NAD(P)H-dependent oxidoreductase, putative, expressed
Os.40415.1.A1_s_at	130.421	106.327	183.517	109.648	89.7714	93.1096	144.759	177.66	210.088	-1.26707	0.180242	-1.82036	0.0176468	1.43666	0.135183	LOC_Os05g49060	expressed protein
Os.40577.1.S1_at	57.1481	38.5925	65.6589	47.8014	29.3768	43.3689	27.6073	38.5925	22.6909	1.81571	0.0337663	1.35613	0.276831	1.33889	0.173687	LOC_Os09g07780	pentatricopeptide repeat protein PPR986-12, putative, expressed
Os.40687.1.S1_at	190.315	164.87	169.204	158.426	153.837	64.9931	247.87	270.982	191.459	-1.35455	0.101629	-1.88284	0.0134661	1.39001	0.177242	LOC_Os01g33080	fimbrin-like protein 3, putative, expressed
Os.409.1.S1_at	794.093	682.87	773.648	667.759	668.204	674.537	436.537	612.759	375.093	1.58005	0.00527514	1.41148	0.0231693	1.11943	0.261161	LOC_Os07g15460	metal transporter Nramp6, putative, expressed
Os.41096.1.S1_at	317.426	179.64	291.973	276.529	204.862	248.306	99.2038	143.417	107.522	2.25348	0.0107103	2.084	0.0196589	1.08132	0.639224	LOC_Os07g44020	expressed protein
Os.41335.2.S1_x_at	336.648	210.537	338.205	323.648	229.648	286.982	213.094	186.416	168.205	1.55957	0.047001	1.48011	0.0763005	1.05369	0.735479	LOC_Os01g42030	mitochondrial chaperone BCS1, putative, expressed
Os.41468.1.S1_at	1504.54	931.982	1068.31	959.759	852.093	971.426	580.537	746.982	415.204	2.01113	0.0116766	1.59709	0.0790836	1.25925	0.193274	LOC_Os01g47050	kelch motif family protein, expressed
Os.41530.1.S1_at	63.7173	131.76	76.9917	64.4362	93.1552	50.9142	149.76	170.759	164.648	-1.78064	0.0133679	-2.32688	0.0040675	1.30677	0.33743	LOC_Os01g46230	pentatricopeptide repeat protein PPR986-12, putative
Os.4159.1.S1_at	26.2767	202.204	74.4269	120.888	139.648	111.648	516.87	285.655	337.982	-3.7652	0.00806721	-3.06436	0.0117956	-1.22871	0.758505	LOC_Os01g51570	glucan endo-1,3-beta-glucosidase GII precursor, putative, expressed
Os.4161.1.S1_at	2351.98	1633.65	1978.43	1855.31	1584.2	1689.09	1112.65	1554.2	879.093	1.68194	0.0160122	1.44633	0.0727904	1.1629	0.295089	LOC_Os05g46580	farnesyl pyrophosphate synthetase, putative, expressed
Os.4164.2.S1_a_at	178.87	195.494	262.715	183.537	119.87	128.418	215.715	264.315	206.537	-1.07768	0.605676	-1.58992	0.0310308	1.47532	0.064666	LOC_Os03g03164	homeobox protein HD1, putative, expressed
Os.4176.1.S1_at	4875.76	3378.2	4392.76	3175.32	2937.87	2417.98	2292.54	3064.54	813.759	2.04944	0.0185024	1.3825	0.287167	1.48241	0.0878915	LOC_Os03g61120	anthranilate synthase component I-1, chloroplast precursor, putative, expressed
Os.4177.1.S1_at	99.4288	110.207	99.4288	84.2467	89.7207	51.4288	117.087	103.491	118.982	-1.09867	0.388826	-1.5065	0.0131886	1.3712	0.0435893	LOC_Os03g55930	30S ribosomal protein S9, chloroplast precursor, putative, expressed
Os.4184.1.S1_at	10.9738	10.9068	9.76326	10.6409	11.1332	11.4466	18.2803	19.5268	11.5069	-1.55841	0.0292753	-1.48443	0.0410218	-1.04983	0.807892	LOC_Os02g15350	dof domain, zinc finger family protein, expressed
Os.4185.1.A1_at	2511.54	5016.87	4125.2	4668.65	4851.98	4490.2	6599.43	6120.43	5573.54	-1.56976	0.0145273	-1.30566	0.0708972	-1.20227	0.273058	LOC_Os02g49440	expressed protein
Os.4222.1.S1_at	127.759	104.093	111.982	82.2858	86.7594	31.5373	120.828	169.204	96.2038	-1.12332	0.568046	-1.92557	0.0383371	1.71418	0.0874335	LOC_Os06g07210	ribonucleoside-diphosphate reductase large subunit, putative, expressed
Os.42285.1.S1_x_at	728.759	774.426	804.426	716.093	632.982	689.426	1240.43	1030.2	1241.65	-1.52204	0.000722807	-1.72297	0.000242133	1.13201	0.206645	LOC_Os01g58550	DNA-3-methyladenine glycosylase I, putative, expressed
Os.42490.1.S1_at	300.648	689.87	304.537	230.648	422.426	313.204	781.093	942.87	999.87	-2.10326	0.00937996	-2.81889	0.00358787	1.34025	0.419966	LOC_Os01g62070	metal tolerance protein C3, putative, expressed
Os.42490.1.S1_x_at	261.315	631.537	329.204	255.648	404.87	306.093	715.315	810.759	1007.98	-2.0736	0.0115427	-2.62159	0.00517361	1.26427	0.511061	LOC_Os01g62070	metal tolerance protein C3, putative, expressed
Os.42520.1.A1_x_at	513.759	324.967	335.093	376.648	335.093	385.759	195.537	265.204	217.982	1.72945	0.0228364	1.61701	0.0423113	1.06954	0.656004	LOC_Os01g61250	ankyrin-like protein, putative, expressed
Os.42796.1.S1_at	82.3675	59.8089	71.0345	35.8362	38.2045	33.0535	68.6975	78.952	43.92	1.11297	0.501557	-1.78879	0.0315629	1.99087	0.0127455	LOC_Os07g42750	DNA binding protein, putative, expressed
Os.4294.1.S1_a_at	129.982	168.648	173.87	131.315	173.87	145.537	209.426	297.093	264.648	-1.6321	0.00845812	-1.71096	0.00614059	1.04832	0.788337	LOC_Os06g03970	receptor-like protein kinase 5 precursor, putative, expressed
Os.4355.1.S1_at	60.1679	40.4617	58.5739	32.824	27.442	31.1739	36.4064	43.1225	19.5157	1.60739	0.0427098	-1.08317	0.756901	1.74107	0.0277842	LOC_Os06g06610	expressed protein
Os.43636.1.S1_at	483.751	427.093	526.093	487.426	486.648	650.862	254.982	316.982	333.648	1.5867	0.0168535	1.7943	0.00438253	-1.13083	0.290099	LOC_Os07g23270	transposon protein, putative, CACTA, En/Spm sub-class
Os.4371.1.S1_a_at	130.554	128.623	137.331	114.393	79.0371	58.9905	137.092	167.554	104.093	-1.03085	0.845854	-1.61927	0.0409707	1.57082	0.0539243	LOC_Os06g06790	OsPDIL1-5 - Oryza sativa protein disulfide isomerase, expressed
Os.43929.1.S1_s_at	9.31392	10.328	13.6887	10.6829	12.4552	10.7724	1899.88	1642.1	1430.45	-149.185	5.85423e-06	-146.634	5.85826e-06	-1.0174	0.998665	LOC_Os03g02470	expressed protein
Os.44431.1.S1_at	42.7359	60.0101	62.1959	65.7091	52.6248	65.1804	98.307	138.521	105.523	-2.07558	0.00243973	-1.86553	0.00418701	-1.1126	0.619077	LOC_Os07g07050	abscisic-aldehyde oxidase, putative, expressed
Os.44557.1.S1_at	346.851	202.982	424.426	220.249	187.407	260.537	145.818	158.296	151.204	2.13973	0.0211017	1.46753	0.250487	1.45805	0.117204	LOC_Os07g01900	expressed protein
Os.4458.1.S1_at	19.6069	19.5201	19.6711	16.2736	20.9851	21.0048	23.8666	32.3956	37.1381	-1.58849	0.0150137	-1.60306	0.0140806	1.00918	0.960143	LOC_Os06g03580	protein binding protein, putative, expressed
Os.4469.1.S1_at	372.204	266.093	391.093	337.87	243.426	262.664	202.87	266.093	193.537	1.55379	0.0311949	1.2739	0.215499	1.21971	0.206878	LOC_Os05g46260	expressed protein
Os.44812.1.S1_at	310.204	251.759	288.87	228.982	214.096	219.204	158.093	232.744	139.87	1.60321	0.00790289	1.24792	0.159275	1.2847	0.060909	LOC_Os06g03676	nuclear protein SET, putative, expressed
Os.44984.1.S1_at	31.2314	42.448	38.8778	34.2432	43.0705	42.448	78.6587	63.4389	52.9466	-1.73284	0.00803051	-1.6286	0.0120026	-1.06401	0.745308	LOC_Os03g58570	sec12-like protein 1, putative, expressed
Os.45486.1.S1_x_at	828.648	451.759	738.426	694.204	455.204	671.759	402.981	426.204	279.648	1.82068	0.0419429	1.64242	0.0902535	1.10854	0.595913	LOC_Os01g03144	ABC-2 type transporter family protein, expressed
Os.45887.1.S1_at	33.625	36.6089	34.5234	30.0631	21.7875	26.8155	40.8881	50.952	46.0992	-1.31675	0.0128987	-1.75348	0.000781843	1.33167	0.0333615	LOC_Os01g12750	cytochrome P450 71A4, putative, expressed
Os.45888.1.S1_at	184.204	389.537	435.204	287.093	608.537	763.315	922.982	777.537	1212.54	-2.88723	0.0090285	-1.75597	0.0465906	-1.64424	0.242843	LOC_Os01g45090	transcription factor MYB21, putative, expressed
Os.45902.1.A1_at	119.048	217.793	49.353	66.9498	84.5683	48.0285	136.21	213.488	203.548	-1.43256	0.265709	-2.77252	0.0407514	1.93536	0.219395	LOC_Os02g30330	conserved hypothetical protein
Os.45923.1.S1_at	514.093	993.537	722.87	686.315	1141.2	708.87	1273.65	2096.09	1369.09	-2.12456	0.0209252	-1.86834	0.0342669	-1.13714	0.717799	LOC_Os01g37590	peptide transporter PTR2, putative, expressed
Os.45939.1.S1_at	4024.87	2653.87	3806.87	3614.87	2929.31	2989.31	1817.98	2220.09	1754.43	1.8102	0.00865732	1.64584	0.0224215	1.09987	0.466653	LOC_Os01g04190	arabinose-proton symporter, putative, expressed
Os.45939.1.S1_x_at	4477.98	2862.43	3451.76	3705.87	2975.31	3101.09	2136.76	2550.65	2283.98	1.54807	0.0271594	1.4032	0.0764547	1.10324	0.471723	LOC_Os01g04190	arabinose-proton symporter, putative, expressed
Os.45952.1.S1_at	253.204	220.989	243.204	281.315	231.204	303.426	188.648	152.648	171.315	1.39949	0.0171126	1.59174	0.00288611	-1.13737	0.167044	LOC_Os01g51330	expressed protein
Os.45957.1.S1_at	588.093	439.982	685.982	132.426	175.865	180.583	941.537	936.648	842.759	-1.58743	0.00212381	-5.56573	2.72131e-05	3.50613	0.00077021	LOC_Os11g11694	retrotransposon protein, putative, unclassified, expressed
Os.45957.2.S1_x_at	31.2992	27.9385	40.0559	16.5422	16.5161	16.5422	38.075	44.2975	32.5684	-1.15759	0.244553	-2.31734	0.00168508	2.00187	0.00638126	LOC_Os11g11694	retrotransposon protein, putative, unclassified, expressed
Os.46022.1.S1_x_at	31.2622	37.9628	33.1566	33.7772	30.2803	29.7988	47.1346	47.9628	51.6295	-1.43314	0.000567673	-1.56332	0.000217445	1.09083	0.249581	LOC_Os07g02850	expressed protein
Os.46053.2.S1_x_at	18.6064	20.7684	18.797	16.716	16.9107	8.88745	25.4401	22.3612	23.82	-1.2312	0.104496	-1.68465	0.0061008	1.36829	0.0677043	LOC_Os10g11220	transposon protein, putative, CACTA, En/Spm sub-class
Os.46107.1.S2_a_at	40.7581	25.5293	35.0703	26.3224	30.4212	29.9695	42.5986	35.6556	58.1225	-1.3455	0.12782	-1.57273	0.0462393	1.16889	0.488053	LOC_Os02g32250	retrotransposon protein, putative, unclassified, expressed
Os.46130.1.S1_a_at	547.648	435.537	604.982	585.759	531.537	690.87	359.537	407.87	309.87	1.47424	0.0302891	1.67846	0.0068283	-1.13852	0.269985	LOC_Os10g40060	protein kinase, putative, expressed
Os.46162.1.S1_at	115.315	101.204	113.87	77.0938	51.0678	66.9638	107.982	124.648	98.3189	-1.00169	0.98504	-1.69608	0.0031769	1.69321	0.00324161	LOC_Os01g07170	HORMA domain containing protein, expressed
Os.4618.1.S1_at	52.4445	106.982	58.9815	58.3043	82.971	83.7488	713.982	514.204	244.87	-6.74453	0.00971561	-6.54621	0.00994421	-1.03029	0.984937	LOC_Os01g32670	expressed protein
Os.4619.1.S1_at	54.736	63.527	63.527	58.3491	55.1537	40.0921	83.3152	92.9403	68.1936	-1.34468	0.0372832	-1.59152	0.00832434	1.18357	0.275693	No match	Transcribed sequences
Os.46268.1.S1_at	19.6648	81.3014	30.0002	30.8781	41.342	28.6724	70.516	82.0599	143.746	-2.26258	0.0648837	-2.93701	0.0371962	1.29808	0.695801	LOC_Os10g02390	NAD(P)H-dependent oxidoreductase, putative, expressed
Os.46288.1.A1_x_at	122.982	106.3	107.878	116.101	76.7626	131.028	195.537	125.935	249.426	-1.69325	0.0525841	-1.76262	0.0436867	1.04097	0.89566	LOC_Os12g08730	thioredoxin M-type, chloroplast precursor, putative, expressed
Os.46300.1.S1_at	33.2668	12.4928	24.6697	10.0712	10.7304	7.25852	14.4695	11.9967	12.4928	1.80778	0.0823291	-1.38841	0.497698	2.50994	0.030954	LOC_Os10g11354	transparent testa 12 protein, putative, expressed
Os.46431.1.S1_at	277.204	102.093	439.982	88.426	64.2078	170.759	866.537	609.759	895.759	-2.8953	0.00360877	-7.3349	0.000886003	2.53338	0.190408	LOC_Os01g35330	circumsporozoite protein precursor, putative, expressed
Os.46447.1.S1_at	21.0088	24.3236	14.3229	23.9093	26.2461	22.8289	25.652	32.4997	31.3729	-1.5007	0.0176774	-1.22663	0.122902	-1.22343	0.198307	LOC_Os10g33210	peptide transporter PTR2, putative, expressed
Os.46450.1.S1_at	14.4695	26.4224	16.6167	20.4476	15.0486	14.5222	36.0968	83.7891	97.3443	-3.77735	0.0140278	-4.343	0.0115399	1.14975	0.877606	LOC_Os10g34930	secretory protein, putative, expressed
Os.46452.1.S1_at	942.648	583.093	780.204	856.315	548.426	774.759	306.87	423.093	169.315	2.56422	0.0106256	2.42361	0.0158524	1.05802	0.753576	LOC_Os10g05088	anther-specific proline-rich protein APG, putative, expressed
Os.46452.2.S1_x_at	1295.2	978.537	1228.65	1143.43	903.204	1391.43	711.426	742.426	538.093	1.75828	0.01478	1.72598	0.0176844	1.01871	0.890107	LOC_Os10g05088	anther-specific proline-rich protein APG, putative, expressed
Os.46474.2.S1_x_at	692.315	480.759	516.648	509.204	405.537	542.093	324.093	420.204	275.315	1.65722	0.0210587	1.42881	0.0893995	1.15986	0.322407	LOC_Os10g36780	prolyl carboxypeptidase like protein, putative, expressed
Os.46477.1.S1_at	220.759	274.759	146.093	191.87	209.764	89.3392	223.315	403.204	352.315	-1.52559	0.117135	-1.99366	0.0382246	1.30681	0.445118	LOC_Os10g28060	fatty acid elongase, putative, expressed
Os.46480.1.S1_at	759.537	465.093	715.871	623.093	495.87	505.088	425.426	504.982	242.426	1.65454	0.0486425	1.38472	0.197199	1.19485	0.348381	LOC_Os10g35180	ATP-binding cassette sub-family G member 2, putative, expressed
Os.46481.3.S1_at	375.982	275.315	428.838	451.505	346.093	509.093	118.982	162.87	151.87	2.49038	0.00759732	3.01273	0.00178644	-1.20975	0.216224	LOC_Os10g29420	retrotransposon protein, putative, unclassified, expressed
Os.46493.2.S1_x_at	298.537	140.982	358.204	294.537	231.87	482.87	110.426	141.204	86.5382	2.35895	0.111701	2.98454	0.0345892	-1.2652	0.423938	LOC_Os10g24370	retrotransposon, putative, centromere-specific, expressed
Os.46503.1.S1_at	1022.2	595.093	958.315	750.648	587.806	787.315	595.759	597.315	386.426	1.63065	0.0462187	1.34585	0.218646	1.21161	0.301139	LOC_Os10g37060	T-complex protein 1 subunit delta, putative, expressed
Os.46514.1.S1_at	82.1901	58.0426	75.4382	54.3298	42.8875	44.6779	60.9679	84.9961	56.7458	1.06394	0.672333	-1.42859	0.0821453	1.51993	0.0447056	LOC_Os10g29502	expressed protein
Os.46525.1.S1_at	177.648	124.759	181.203	99.3753	88.221	111.677	146.868	138.759	111.315	1.21834	0.162762	-1.32635	0.123192	1.61595	0.0147942	LOC_Os10g12354	NUMOD3 motif family protein, expressed
Os.4653.1.S1_at	4371.09	5055.43	4192.65	3842.2	5368.09	4772.54	9408.31	7142.54	7815.87	-1.78915	0.00205493	-1.74262	0.00244154	-1.0267	0.866635	LOC_Os01g03340	Bowman-Birk type bran trypsin inhibitor precursor, putative, expressed
Os.4654.1.S1_at	1115.2	760.093	985.204	881.537	778.982	860.759	543.537	667.537	505.982	1.66593	0.00772937	1.46837	0.0327334	1.13454	0.288107	LOC_Os01g16510	expressed protein
Os.46550.1.A1_at	63.479	44.2366	59.1248	38.7224	25.2679	44.2366	39.2636	45.317	37.8802	1.3624	0.0749109	-1.13152	0.515875	1.54158	0.0294868	LOC_Os10g35436	rf1 protein, mitochondrial precursor, putative, expressed
Os.46551.1.S1_at	173.508	152.648	179.982	114.619	122.619	73.6598	69.939	117.093	44.8104	2.18312	0.00637385	1.34099	0.282283	1.62798	0.0267469	LOC_Os10g17260	flavonoid 3-monooxygenase, putative, expressed
Os.46553.1.S1_at	597.204	386.759	459.093	506.759	361.982	487.537	288.648	386.759	160.759	1.7258	0.0491905	1.62202	0.0796653	1.06398	0.737159	LOC_Os10g13830	ATPase, coupled to transmembrane movement of substances, putative, expressed
Os.46553.2.S1_x_at	693.759	464.759	599.204	600.426	446.093	648.87	386.87	423.093	189.315	1.75899	0.0369342	1.69661	0.0496367	1.03677	0.833471	LOC_Os10g13830	ATPase, coupled to transmembrane movement of substances, putative, expressed
Os.46557.1.S1_x_at	134.439	137.104	134.538	95.6584	85.4308	114.994	167.122	148.093	140.51	-1.12226	0.135878	-1.53918	0.00146385	1.37151	0.00881203	LOC_Os05g41940	transposon protein, putative, CACTA, En/Spm sub-class, expressed
Os.46559.1.S1_at	2246.43	1651.87	1705.43	1705.76	1590.87	1590.87	1220.76	1363.87	1052.2	1.54082	0.00941231	1.34389	0.0540231	1.14654	0.22012	LOC_Os10g37670	actin-depolymerizing factor, putative, expressed
Os.46561.1.S1_at	808.982	528.315	635.204	661.648	501.093	535.204	329.537	456.093	268.204	1.87174	0.0144115	1.61121	0.0542335	1.1617	0.348153	LOC_Os10g03740	F-box domain containing protein, expressed
Os.46582.1.S1_at	21.2829	21.4034	10.7677	25.8652	35.5828	27.8479	52.6248	69.0442	117.759	-4.47915	0.00919542	-2.68129	0.0225012	-1.67052	0.493901	LOC_Os10g36180	expressed protein
Os.46604.1.S1_s_at	722.648	385.87	650.204	497.759	348.426	407.537	1289.2	999.426	1098.98	-1.92618	0.00315326	-2.70204	0.000794539	1.4028	0.191139	LOC_Os01g35330	circumsporozoite protein precursor, putative, expressed
Os.46620.1.S1_at	871.093	777.093	889.759	778.87	801.093	827.315	400.204	521.759	481.426	1.80844	0.000109885	1.71533	0.000217689	1.05428	0.343306	LOC_Os10g41370	WD-repeat protein 8, putative, expressed
Os.46662.1.S1_at	144.766	139.202	109.313	105.204	105.204	106.187	70.3192	90.0927	70.6522	1.70204	0.00207215	1.37016	0.0343439	1.24222	0.0501575	LOC_Os10g34220	expressed protein
Os.46662.2.S1_s_at	117.816	95.9816	141.298	116.076	74.2302	119.187	61.3181	57.3436	66.6568	1.91614	0.0125779	1.67006	0.042241	1.14735	0.381402	LOC_Os10g34220	expressed protein
Os.46678.1.S1_at	74.0947	39.5305	76.7606	56.3204	32.4245	64.0492	30.0182	32.0316	14.9013	2.47411	0.0290927	1.9856	0.105133	1.24603	0.381025	LOC_Os10g28660	type I inositol-1,4,5-trisphosphate 5-phosphatase CVP2, putative, expressed
Os.46678.2.S1_x_at	69.8055	50.7852	71.4519	52.7936	50.7852	69.4346	33.1566	34.1506	46.9912	1.68019	0.0187456	1.5137	0.0524253	1.10999	0.464088	LOC_Os10g28660	type I inositol-1,4,5-trisphosphate 5-phosphatase CVP2, putative, expressed
Os.46689.1.S1_at	567.537	397.87	528.315	473.759	396.759	424.315	329.315	374.982	278.648	1.51964	0.0157253	1.3173	0.0879437	1.1536	0.241862	LOC_Os10g25210	F-box protein interaction domain containing protein, expressed
Os.46702.1.S1_at	4942.09	2288.2	4868.32	2674.65	1942.43	2287.54	2148.98	2159.09	582.87	2.47368	0.0299239	1.41171	0.459125	1.75225	0.0874468	LOC_Os10g18400	beta-galactosidase precursor, putative, expressed
Os.46716.1.S1_at	131.586	80.3155	86.5657	75.315	61.9695	45.2408	105.516	147.444	93.1628	-1.15967	0.459546	-1.8963	0.0349966	1.63521	0.102945	LOC_Os10g08879	methylosome subunit pICln, putative, expressed
Os.46725.1.S1_at	48.4607	69.2023	67.3122	67.8952	68.7718	51.4396	129.527	138.883	102.985	-2.00781	0.00150958	-1.97439	0.00164623	-1.01693	0.92935	LOC_Os10g05130	expressed protein
Os.46731.1.S1_at	44.5382	40.4849	46.9849	37.4272	38.9677	36.9709	27.7606	31.617	27.1436	1.52573	0.000263527	1.31027	0.00407991	1.16444	0.0203544	LOC_Os10g04674	disease resistance protein RPM1, putative, expressed
Os.46743.3.S1_a_at	183.315	399.315	400.537	386.982	375.204	388.871	553.982	657.982	617.982	-1.86128	0.00452684	-1.5898	0.0123019	-1.17076	0.415693	LOC_Os03g53660	XIF, putative, expressed
Os.46776.1.S1_s_at	181.871	125.648	119.654	116.321	101.543	69.3203	149.537	229.098	189.098	-1.32905	0.136171	-1.9769	0.0139101	1.48746	0.137493	LOC_Os09g26960	flavonoid 3-monooxygenase, putative, expressed
Os.46791.1.S1_at	101.15	67.9466	40.5726	42.385	61.0152	64.5279	96.1628	137.816	138.382	-1.77595	0.0298129	-2.21739	0.0119169	1.24857	0.494587	LOC_Os10g09240	expressed protein
Os.46793.1.S1_at	188.981	145.981	162.093	149.994	115.56	144.315	87.6893	145.759	95.7642	1.50983	0.0313424	1.245	0.227705	1.21272	0.196651	LOC_Os10g05660	thaumatin-like protein 1a precursor, putative, expressed
Os.46810.1.S1_at	5419.54	3622.09	4817.76	4375.54	3622.09	3924.09	2468.87	3387.76	1873.54	1.7929	0.0133549	1.54223	0.0554554	1.16253	0.31511	LOC_Os03g19452	expressed protein
Os.46823.1.S1_at	3998.65	2864.76	3964.31	3800.98	2830.31	3123.31	1838.65	2633.43	1707.65	1.75214	0.0138655	1.57849	0.0383935	1.11001	0.4578	LOC_Os10g41480	phospho-2-dehydro-3-deoxyheptonate aldolase 2, chloroplast precursor, putative, expressed
Os.46823.2.S1_x_at	1875.76	1059.87	1404.98	1521.09	1104.09	1343.09	662.204	833.759	526.537	2.14616	0.0148628	1.96207	0.0296884	1.09383	0.606795	LOC_Os10g41480	phospho-2-dehydro-3-deoxyheptonate aldolase 2, chloroplast precursor, putative, expressed
Os.4683.2.S1_at	1740.2	4355.54	2439.31	1735.87	2817.65	1369.65	6533.98	6140.76	5664.54	-2.1487	0.00504921	-3.09619	0.00157923	1.44096	0.294811	LOC_Os01g42520	expressed protein
Os.46838.1.S1_at	383.315	420.315	248.981	132.426	194.76	123.315	237.648	235.982	483.537	1.09971	0.70994	-2.12467	0.0837932	2.33653	0.0490592	LOC_Os10g25310	ids4-like protein, putative, expressed
Os.46852.1.S1_at	105.905	138.759	138.759	116.87	138.759	79.8704	203.537	175.87	180.648	-1.46067	0.0171695	-1.66931	0.00601664	1.14284	0.409972	LOC_Os10g41430	nuc-1 negative regulatory protein preg, putative, expressed
Os.46869.1.A1_at	114.426	194.257	144.537	203.87	214.759	184.87	348.648	238.093	298.537	-1.95331	0.00479044	-1.46691	0.0295288	-1.33158	0.180507	LOC_Os10g01110	serine carboxypeptidase 1 precursor, putative, expressed
Os.46888.1.S1_at	1828.31	1180.76	1776.65	1381.2	1184.65	1614.76	848.759	987.093	734.426	1.86195	0.011696	1.62652	0.0406925	1.14474	0.366397	LOC_Os03g17450	expressed protein
Os.46904.1.S1_x_at	80.0656	82.0295	67.7437	66.8945	83.2506	40.4471	111.315	105.676	126.029	-1.49244	0.0192896	-1.79976	0.0052583	1.20592	0.313644	LOC_Os01g59150	tubulin beta-4 chain, putative, expressed
Os.4707.1.S1_at	1291.76	1823.09	1421.43	1143.43	1604.43	1480.31	2286.76	2542.87	2555.09	-1.62793	0.00224406	-1.74655	0.00133082	1.07287	0.601828	LOC_Os03g05390	citrate transporter family protein, expressed
Os.47314.1.S1_at	119.315	165.093	132.426	138.648	157.204	136.093	287.093	237.759	166.648	-1.65894	0.0258426	-1.6009	0.0319461	-1.03625	0.876685	LOC_Os08g39100	catalytic/ protein phosphatase type 2C, putative, expressed
Os.47314.1.S2_at	297.648	404.87	404.87	370.537	404.87	355.426	644.537	584.537	514.315	-1.57432	0.00295414	-1.54168	0.00354857	-1.02117	0.864953	LOC_Os08g39100	catalytic/ protein phosphatase type 2C, putative, expressed
Os.47318.1.A1_at	408.982	263.204	434.648	328.982	231.426	362.093	209.759	219.427	130.426	1.97786	0.0210351	1.64846	0.0853204	1.19982	0.336172	LOC_Os01g57974	retrotransposon protein, putative, unclassified
Os.47327.1.S1_at	34.1379	39.6195	31.4939	37.6086	39.5305	35.6676	69.9459	74.4446	66.6568	-2.00518	1.65193e-05	-1.87088	2.53672e-05	-1.07178	0.408703	LOC_Os03g52380	expressed protein
Os.47327.1.S1_x_at	26.8098	30.5123	20.4218	30.5123	27.8456	18.3555	70.9567	41.1092	66.6568	-2.29887	0.00756146	-2.32975	0.0072209	1.01343	0.969175	LOC_Os03g52380	expressed protein
Os.47339.1.S1_x_at	115.905	105.794	96.8132	98.7639	89.3158	63.7577	105.794	157.667	127.315	-1.22688	0.174066	-1.5517	0.0251421	1.26475	0.204715	LOC_Os05g32350	protein binding protein, putative, expressed
Os.47357.1.A1_at	156.315	526.426	270.759	275.759	356.982	304.982	543.315	489.648	694.87	-1.8121	0.0481078	-1.84259	0.0449347	1.01683	0.961411	LOC_Os03g07380	expressed protein
Os.47360.1.S1_x_at	14.4695	16.0849	14.4664	17.1209	17.9694	14.1798	31.8331	21.6623	20.4083	-1.64155	0.0217741	-1.49997	0.0394038	-1.09439	0.666773	LOC_Os01g49920	receptor kinase-like protein, putative, expressed
Os.47376.1.A1_at	160.632	72.4288	139.762	112.303	64.3038	78.6511	44.3544	78.0955	40.8815	2.28261	0.0386702	1.56282	0.291119	1.46057	0.189331	LOC_Os02g50630	transcription regulator of the cell cycle TaE2Fe, putative, expressed
Os.47377.1.S1_at	162.87	246.396	167.648	183.537	199.093	217.87	262.204	368.537	501.204	-1.96206	0.0232499	-1.885	0.0274645	-1.04088	0.901923	LOC_Os09g24820	ZF-HD homeobox protein, putative, expressed
Os.47427.1.S1_at	265.982	172.731	278.87	203	160.982	186.87	131.315	169.445	131.564	1.65983	0.0216276	1.27417	0.247703	1.30268	0.121789	LOC_Os04g36780	expressed protein
Os.47445.1.S1_at	1037.54	940.093	1190.31	1419.54	1279.65	1710.2	3135.54	1564.65	2124.87	-2.15441	0.0212437	-1.54785	0.0868933	-1.39188	0.333849	LOC_Os02g26210	flowering promoting factor-like 1, putative, expressed
Os.47490.1.S1_at	261.537	661.537	338.426	263.426	525.982	181.759	596.87	1010.09	906.982	-1.99282	0.0453836	-2.58858	0.0210565	1.29895	0.58062	LOC_Os08g39550	polygalacturonase inhibitor 2 precursor, putative, expressed
Os.4750.1.S1_x_at	34.6801	43.04	43.6353	39.3238	43.6353	26.2114	69.2562	74.6353	75.6707	-1.80925	0.000710007	-2.01119	0.000378219	1.11161	0.460204	LOC_Os01g15970	expressed protein
Os.47600.1.S1_s_at	169.315	160.426	227.648	161.537	180.426	166.093	240.204	293.204	376.87	-1.63311	0.0192074	-1.79169	0.0111189	1.0971	0.672744	LOC_Os02g54730	amino acid permease, putative, expressed
Os.4764.1.S1_at	2534.87	2717.43	2545.78	2319.09	2424.09	1169.43	2788.2	4582.65	3116.2	-1.34483	0.160186	-1.77368	0.0343685	1.31889	0.304125	LOC_Os03g08360	fiddlehead-like protein, putative, expressed
Os.4766.1.S1_at	122.648	125.48	111.553	124.222	118.227	83.2647	179.648	199.426	199.432	-1.60839	0.000998503	-1.77612	0.000462973	1.10429	0.390548	LOC_Os10g28350	1,2-dihydroxy-3-keto-5-methylthiopentene dioxygenase 1, putative, expressed
Os.4767.2.S1_x_at	822.759	463.093	718.982	600.315	467.426	494.982	849.204	892.315	823.87	-1.2796	0.0960299	-1.64162	0.0123971	1.28291	0.170796	LOC_Os01g46380	ketol-acid reductoisomerase, chloroplast precursor, putative, expressed
Os.4769.1.S1_at	147.204	194.648	129.537	121.87	135.537	86.467	251.315	207.315	333.759	-1.68097	0.0254072	-2.3043	0.00614321	1.37082	0.284756	LOC_Os02g08230	gl1 protein, putative, expressed
Os.47727.1.S1_s_at	99.6919	71.5404	57.6438	73.2891	69.958	34.0279	81.5113	125.056	108.397	-1.37614	0.156807	-1.7767	0.0413397	1.29108	0.369613	LOC_Os02g52550	ORFX protein, putative, expressed
Os.47765.1.S1_at	125.76	217.648	163.871	129.315	157.76	89.8026	180.87	252.204	254.982	-1.35637	0.122482	-1.82568	0.0213055	1.346	0.242545	LOC_Os05g45210	respiratory burst oxidase, putative, expressed
Os.47778.1.A1_s_at	1101.03	1159.76	868.914	798.914	781.47	798.914	749.315	614.692	633.87	1.56651	0.00334344	1.19091	0.16469	1.31539	0.0207746	LOC_Os04g33640	glucan endo-1,3-beta-glucosidase 7 precursor, putative, expressed
Os.47814.1.A1_s_at	12.9801	70.4533	31.922	99.5382	84.5382	57.4246	127.426	135.316	108.982	-3.22242	0.00337201	-1.53922	0.0547182	-2.09354	0.0605886	LOC_Os09g38130	auxin Efflux Carrier family protein, expressed
Os.47852.1.S1_at	62.6659	57.9993	62.6659	62.6659	37.3326	53.4334	85.204	85.7857	62.6659	-1.2745	0.104042	-1.52286	0.0224507	1.19487	0.298698	LOC_Os05g40220	transposon protein, putative, CACTA, En/Spm sub-class, expressed
Os.47882.1.A1_at	1902.2	1327.09	1550.87	1661.65	1313.54	1403.98	882.982	960.537	1123.98	1.61084	0.0123601	1.47571	0.0333143	1.09157	0.46448	LOC_Os12g31820	phosphoserine phosphatase, chloroplast precursor, putative, expressed
Os.47896.1.A1_at	947.426	599.426	882.093	895.093	561.87	840.648	424.87	484.537	275.315	2.05022	0.0196996	1.93937	0.0302899	1.05716	0.750475	LOC_Os05g41230	BRASSINOSTEROID INSENSITIVE 1-associated receptor kinase 1 precursor, putative, expressed
Os.47906.1.A1_at	24.2626	47.9334	25.0062	47.9334	46.7123	20.4195	104.674	176.156	158.008	-4.51469	0.0012732	-3.81382	0.00167765	-1.18377	0.776157	LOC_Os06g49770	lipid binding protein, putative, expressed
Os.47915.1.S1_at	61.2529	52.5854	73.0202	48.6006	44.2456	85.5541	31.617	32.7163	34.0495	1.8993	0.0459755	1.81333	0.0637557	1.04741	0.818437	LOC_Os08g36020	water channel, putative, expressed
Os.47917.1.S1_at	20.7684	17.5509	17.0089	19.9888	17.9673	12.6894	23.3693	28.117	27.1459	-1.4212	0.0159909	-1.5526	0.00721759	1.09246	0.52942	LOC_Os04g55570	expressed protein
Os.47919.1.A1_at	288.648	219.87	352.204	241.982	247.315	351.648	173.426	185.204	169.426	1.62998	0.0414054	1.59253	0.0509722	1.02352	0.88283	LOC_Os05g33030	kinesin-4, putative, expressed
Os.47919.1.A1_s_at	379.87	287.982	394.759	373.204	287.093	379.315	191.204	229.204	221.426	1.65559	0.0098856	1.61975	0.0126105	1.02212	0.845708	LOC_Os05g33030	kinesin-4, putative, expressed
Os.47923.1.S1_at	477.315	431.648	525.426	558.982	319.759	464.093	196.759	288.315	82.3152	2.52805	0.0100146	2.36669	0.0161079	1.06818	0.709041	LOC_Os12g43670	erg28 like protein, expressed
Os.47926.1.S1_at	312.648	559.982	443.76	426.759	476.982	373.982	849.87	1119.54	783.204	-2.09103	0.00386563	-2.15431	0.00339925	1.03026	0.906374	LOC_Os02g38970	expressed protein
Os.47937.1.S1_at	280.315	298.696	291.919	287.982	367.87	260.871	413.426	435.648	472.982	-1.51798	0.00247675	-1.44215	0.00417662	-1.05258	0.630556	LOC_Os12g17160	flavonol 3-sulfotransferase, putative, expressed
Os.47937.2.S1_x_at	1941.98	2368.31	1845.31	1991.54	2507.65	1783.31	2901.87	3886.65	3156.09	-1.61554	0.00821063	-1.58291	0.00955475	-1.02061	0.90097	LOC_Os12g17160	flavonol 3-sulfotransferase, putative, expressed
Os.47942.1.A1_at	3020.98	1838.54	2694.31	2329.54	1939.31	2088.54	1474.31	1626.54	854.87	1.9096	0.0155247	1.60714	0.0670452	1.1882	0.308652	LOC_Os03g61670	calreticulin precursor, putative, expressed
Os.4796.1.S2_at	319.426	319.426	284.87	319.426	242.315	197.426	383.204	394.982	456.426	-1.33656	0.0273817	-1.62627	0.00440902	1.21676	0.175856	LOC_Os07g48410	nucleic acid binding protein, putative, expressed
Os.47981.1.S1_at	244.204	130.808	192.87	179.803	133.315	126.259	71.6483	144.537	92.0927	1.84211	0.0478823	1.42526	0.257235	1.29247	0.265772	LOC_Os03g46920	expressed protein
Os.47982.1.A1_x_at	541.062	364.759	614.822	377.488	332.84	272.759	310.87	398.822	325.204	1.46937	0.0576382	-1.0527	0.811033	1.5468	0.0410758	LOC_Os01g08260	ATPase, coupled to transmembrane movement of substances, putative, expressed
Os.47982.2.S1_x_at	891.87	537.982	911.759	529.315	375.537	334.204	407.093	662.982	472.871	1.51762	0.0806907	-1.24526	0.455117	1.88984	0.0274631	LOC_Os01g08260	ATPase, coupled to transmembrane movement of substances, putative, expressed
Os.47995.1.S1_x_at	46.9632	46.8309	41.2807	46.3104	48.0442	33.7329	65.5478	64.9949	79.9769	-1.55854	0.00432661	-1.64356	0.00281503	1.05455	0.694522	LOC_Os01g32259	expressed protein
Os.47997.1.A1_at	58.852	71.7725	42.9442	55.5686	64.289	37.9737	88.8167	94.7399	75.7345	-1.49388	0.0329094	-1.64284	0.0171371	1.09971	0.6306	LOC_Os01g43950	expressed protein
Os.48010.1.S1_at	628.759	478.648	619.204	522.204	461.648	643.315	338.982	404.87	365.093	1.55699	0.0149012	1.46731	0.0298071	1.06112	0.606179	LOC_Os01g19870	expressed protein
Os.48036.1.A1_at	326.227	213.648	313.449	260.537	213.204	265.672	175.53	186.982	113.338	1.79327	0.0147114	1.55388	0.0558546	1.15406	0.346024	LOC_Os09g15700	receptor-like protein kinase 5 precursor, putative, expressed
Os.48064.1.S1_at	136.204	176.093	116.204	109.648	159.19	161.794	215.967	196.45	345.856	-1.7696	0.0437281	-1.76084	0.0447096	-1.00497	0.987405	LOC_Os09g26780	pnFL-2, putative, expressed
Os.48076.1.S1_at	213.982	195.76	231.204	86.315	105.315	109.982	361.982	355.204	296.87	-1.58213	0.000744348	-3.36213	1.99836e-05	2.12507	0.00122481	LOC_Os12g33194	expressed protein
Os.48084.1.S1_at	359.759	278.982	394.982	338.093	262.204	353.204	226.093	243.87	216.87	1.50506	0.0200751	1.38826	0.0523154	1.08413	0.495116	LOC_Os02g52900	glutaredoxin 2, putative, expressed
Os.4810.1.S1_s_at	246.537	186.426	265.87	320.87	230.759	302.648	454.537	316.093	306.315	-1.54106	0.042576	-1.26065	0.181545	-1.22243	0.332122	LOC_Os06g12740	expressed protein
Os.48105.1.A1_at	718.982	1069.54	929.648	738.426	924.426	594.315	1564.98	1679.54	1475.87	-1.73661	0.0016771	-2.09129	0.000566316	1.20424	0.26079	LOC_Os06g15620	GAST1 protein precursor, putative, expressed
Os.48238.1.S1_x_at	946.648	622.516	822.093	785.759	623.537	621.834	534.204	602.648	447.315	1.50947	0.0313259	1.28214	0.172483	1.1773	0.258657	LOC_Os03g44530	expressed protein
Os.48262.1.A1_at	58.2419	54.8698	57.824	50.6262	54.1015	36.7563	133.868	107.661	78.247	-1.87074	0.0115743	-2.26016	0.00512472	1.20816	0.504717	LOC_Os02g49640	expressed protein
Os.48443.1.S1_at	92.526	97.7467	129.524	113.19	103.302	147.08	68.1261	79.3156	80.547	1.40269	0.082838	1.5947	0.0219297	-1.13688	0.3598	LOC_Os12g03130	CDC45-related protein, putative, expressed
Os.48518.1.S1_at	115.982	77.9754	112.531	84.4597	69.4314	79.8791	75.5936	80.6421	42.8877	1.53919	0.0464425	1.174	0.450359	1.31107	0.141172	LOC_Os01g67740	mitotic chromosome and X-chromosome-associated protein mix-1, putative, expressed
Os.4856.1.S1_at	255.316	290.982	259.648	201.204	264.315	200.777	358.537	296.204	426.871	-1.34204	0.0453352	-1.62332	0.00901593	1.20959	0.249053	LOC_Os01g71090	xylanase inhibitor, putative, expressed
Os.48588.1.A1_at	2297.54	1435.98	2408.87	2015.09	1624.2	1894.31	1511.09	1337.54	1093.76	1.55804	0.042564	1.40362	0.112858	1.11001	0.504319	LOC_Os05g05740	proline synthetase co-transcribed bacterial homolog protein, putative, expressed
Os.4866.1.S1_at	12.5885	15.8934	15.8934	15.8934	14.9449	15.0545	17.0483	28.8287	31.617	-1.74633	0.0261522	-1.68859	0.0311835	-1.0342	0.897456	LOC_Os01g31980	transparent testa 12 protein, putative, expressed
Os.487.1.S1_at	31.2314	38.6065	41.6202	35.8362	42.8875	42.5245	51.0915	56.0745	62.5189	-1.52241	0.00337028	-1.39948	0.0079915	-1.08784	0.460623	LOC_Os01g15340	FPF1, putative, expressed
Os.48702.1.A1_at	11.4845	41.5955	26.3484	35.3274	45.2975	38.1767	170.04	75.2149	139.951	-4.84973	0.00544261	-3.24243	0.0101649	-1.49571	0.604822	LOC_Os07g31960	anthocyanidin 3-O-glucosyltransferase, putative, expressed
Os.48724.1.S1_at	25.2952	20.7684	20.7684	20.5822	18.0211	9.23695	20.1067	33.8285	26.9571	-1.21038	0.333295	-1.69088	0.0482557	1.39699	0.20513	LOC_Os08g31030	protein HOTHEAD precursor, putative, expressed
Os.48739.1.S1_x_at	157.093	111.426	157.093	122.982	112.093	111.759	77.2038	115.943	81.7593	1.5482	0.0212076	1.26164	0.1899	1.22713	0.15664	LOC_Os06g49450	expressed protein
Os.4876.1.S1_at	1303.54	2830.98	2310.65	2525.76	2775.2	1609.98	4247.54	3122.31	3158.65	-1.63355	0.0497561	-1.52345	0.0729625	-1.07227	0.789228	LOC_Os05g02250	expressed protein
Os.48783.1.S1_at	946.315	699.204	784.982	753.093	644.204	714.648	500.759	661.204	394.093	1.56196	0.0181323	1.35724	0.0865882	1.15084	0.285211	LOC_Os12g08170	dihydrolipoyllysine-residue acetyltransferase component of pyruvatedehydrogenase complex, mitochondrial precursor, putative, expressed
Os.4879.1.S1_a_at	511.204	368.648	542.093	394.426	332.982	412.537	336.537	350.87	245.648	1.52397	0.0249819	1.22173	0.255628	1.24738	0.137602	LOC_Os01g47550	ribokinase, putative, expressed
Os.48846.1.S1_at	64.5036	97.3149	76.0174	55.6442	91.919	42.488	144.575	135.086	283.908	-2.36957	0.0409036	-2.96536	0.0247529	1.25143	0.716491	LOC_Os09g24840	GAST1 protein precursor, putative, expressed
Os.48919.1.S1_at	175.18	107.759	195.88	121.667	93.2137	128.403	88.5471	101.798	74.3766	1.80877	0.0261083	1.29677	0.32284	1.39483	0.112506	LOC_Os02g04800	AIG2-like protein, putative, expressed
Os.4893.1.S1_at	90.0058	74.3923	70.1809	48.924	63.0948	42.342	77.8713	70.1809	78.3599	1.03607	0.723555	-1.46677	0.0170136	1.51968	0.0108125	LOC_Os05g29810	ethylene responsive element binding protein 2, putative, expressed
Os.48948.1.S1_at	67.465	50.354	67.465	6.83643	8.56197	7.21496	52.7984	53.1956	50.354	1.18507	0.0876757	-6.91397	8.13706e-05	8.19357	2.65312e-05	LOC_Os10g26910	transposon protein, putative, CACTA, En/Spm sub-class
Os.48948.1.S1_x_at	86.2952	74.8717	112.618	15.311	19.7877	18.8787	80.5384	81.2846	79.199	1.13593	0.280368	-4.46524	0.000506428	5.07221	0.000209418	LOC_Os10g26910	transposon protein, putative, CACTA, En/Spm sub-class
Os.48975.1.S1_at	678.982	476.093	602.87	560.81	436.672	512.093	375.648	443.699	234.87	1.66754	0.0211059	1.43194	0.0916415	1.16453	0.315822	LOC_Os05g40200	ATP binding protein, putative, expressed
Os.48986.1.S1_s_at	22.6909	25.8289	14.6337	20.2047	25.8289	22.3636	27.6205	57.2468	41.3913	-1.99923	0.0328095	-1.84596	0.0445835	-1.08303	0.826157	LOC_Os05g04000	expressed protein
Os.4901.1.S1_at	300.204	264.759	309.982	242.204	197.204	233.315	197.87	179.982	185.537	1.553	0.000737789	1.19406	0.0686493	1.3006	0.00637715	LOC_Os01g49160	myb-like DNA-binding domain containing protein, expressed
Os.4905.1.S1_a_at	620.759	685.648	591.315	604.204	615.648	618.648	1008.87	938.093	863.093	-1.48075	0.000324375	-1.52845	0.000229479	1.03221	0.650123	LOC_Os01g09010	3-N-debenzoyl-2-deoxytaxol N-benzoyltransferase, putative, expressed
Os.49091.1.S1_at	187.093	102.759	141.648	149.759	100.87	131.204	73.426	88.093	48.7596	2.05204	0.0251614	1.81585	0.0612404	1.13007	0.530535	LOC_Os05g05270	sucrose phosphate synthase, putative, expressed
Os.49105.1.S1_at	1507.76	1123.76	1474.31	1323.98	1311.98	1437.31	645.871	903.204	1022.2	1.59681	0.0103525	1.58415	0.0113639	1.00799	0.940339	LOC_Os02g44770	mechanosensitive ion channel family protein, expressed
Os.49123.1.S1_at	146.315	355.87	264.748	288.835	307.093	267.537	383.093	486.982	394.648	-1.64906	0.0271323	-1.46471	0.0576684	-1.12587	0.593532	LOC_Os08g33750	MYR1, putative, expressed
Os.49151.1.S1_at	58.9257	150.816	82.4292	90.6039	108.648	36.7563	165.513	236.537	197.204	-2.05104	0.0214351	-2.53912	0.0106671	1.23797	0.592678	LOC_Os11g44800	expressed protein
Os.49162.1.S1_at	57.3578	70.7328	34.4507	31.8132	42.2913	52.0419	65.0196	68.9854	74.8722	-1.28507	0.178901	-1.65583	0.0347822	1.28851	0.277083	LOC_Os05g08610	protein binding protein, putative, expressed
Os.49173.1.S1_at	206.87	133.291	169.648	177.093	134.982	151.429	102.982	117.759	100.426	1.58737	0.0220255	1.44319	0.0599251	1.0999	0.480019	LOC_Os02g16650	expressed protein
Os.49185.1.S1_at	10.2313	11.6578	11.1951	13.2483	12.012	10.2677	15.9114	15.0473	25.9452	-1.71997	0.0364904	-1.60167	0.0528688	-1.07386	0.792505	LOC_Os04g45210	peroxisomal biogenesis factor 11 family protein, expressed
Os.49198.1.S1_at	26.8903	30.8321	30.8321	12.2446	26.3148	30.8321	40.7135	39.4425	37.8277	-1.33233	0.0841111	-1.70026	0.0142358	1.27616	0.226734	LOC_Os04g58090	NHL25, putative, expressed
Os.49237.1.S1_at	1540.09	1032.98	1493.65	1215.54	1088.43	1100.43	824.204	1002.31	598.537	1.67696	0.016605	1.40384	0.0973035	1.19455	0.232607	LOC_Os05g08410	ATP10 protein, expressed
Os.49248.1.S1_at	694.315	415.982	613.759	578.87	490.537	692.315	431.759	345.426	309.648	1.58631	0.0519049	1.62097	0.042769	-1.02185	0.890962	LOC_Os04g21850	expressed protein
Os.49253.1.S1_at	97.3297	79.6936	72.3298	45.7773	47.0703	63.4409	66.4409	76.6222	76.1107	1.1377	0.260344	-1.40237	0.0412441	1.59547	0.00863791	LOC_Os06g12390	transferase, transferring glycosyl groups, putative, expressed
Os.49259.1.S1_at	27.583	39.1064	29.6736	27.2177	34.163	39.6744	53.5043	42.2103	53.8747	-1.55235	0.0140223	-1.48027	0.0204564	-1.04869	0.772772	LOC_Os05g16824	SHR5-receptor-like kinase, putative, expressed
Os.49268.1.S1_at	775.871	520.426	655.87	626.093	500.098	600.648	358.204	455.982	376.426	1.63963	0.0126001	1.45038	0.0481475	1.13049	0.338461	LOC_Os02g36550	phosphopantothenate--cysteine ligase, putative, expressed
Os.49274.1.S1_at	45.8898	144.088	95.105	91.8376	118.644	65.3158	191.093	189.204	143.64	-1.83784	0.0344478	-1.89972	0.0299514	1.03367	0.919106	LOC_Os08g34550	RING-H2 finger protein ATL2C, putative, expressed
Os.49281.1.S1_at	968.204	628.87	1186.31	731.204	647.648	704.87	1173.65	1127.43	1375.98	-1.32107	0.0903481	-1.76466	0.0114336	1.33578	0.165486	LOC_Os06g21240	glycine-rich cell wall structural protein precursor, putative, expressed
Os.49281.1.S1_s_at	308.759	114.093	396.869	187.204	130.537	63.4409	453.315	522.87	630.204	-1.95968	0.0217926	-4.21423	0.00303245	2.15047	0.137284	LOC_Os06g21240	glycine-rich cell wall structural protein precursor, putative, expressed
Os.49287.1.S1_at	168.662	295.023	295.926	345.329	341.995	378.857	501.259	495.426	338.44	-1.75764	0.0144575	-1.25225	0.162967	-1.40359	0.119894	LOC_Os04g45834	expressed protein
Os.49287.1.S1_x_at	205.87	300.759	255.648	336.315	337.759	354.982	470.426	475.426	339.204	-1.68581	0.00671965	-1.24877	0.0945419	-1.34997	0.0842151	LOC_Os04g45834	expressed protein
Os.49291.1.S1_at	36.2815	39.0501	40.0594	29.9634	30.581	29.6741	70.3192	46.3245	37.0593	-1.33202	0.168032	-1.70368	0.0407997	1.27902	0.342756	LOC_Os01g18390	hypothetical protein
Os.49336.1.S1_s_at	567.759	515.759	647.982	574.537	508.204	815.982	340.315	364.426	435.759	1.51819	0.0614626	1.66482	0.0257713	-1.09658	0.540031	LOC_Os03g01222	formyltetrahydrofolate deformylase, putative, expressed
Os.49337.1.S1_at	23.6535	26.7976	30.5377	29.2888	26.4154	33.7066	21.4636	17.3124	18.3366	1.41805	0.0216578	1.56552	0.00590023	-1.10399	0.318967	LOC_Os02g39140	DNA binding protein, putative, expressed
Os.49358.1.S1_at	453.204	366.315	460.204	388.204	346.537	346.537	236.87	344.759	192.759	1.65256	0.0103333	1.3963	0.0668291	1.18353	0.198569	LOC_Os03g51510	mitochondrial 60S ribosomal protein L6, putative, expressed
Os.49417.1.S1_at	393.204	247.87	349.315	313.537	257.982	363.315	213.426	208.093	188.982	1.62226	0.0268432	1.53126	0.0473043	1.05943	0.684873	LOC_Os01g68120	DCL3, putative, expressed
Os.49426.1.S1_at	235.87	137.093	187.493	151.093	130.604	89.6482	96.3815	137.093	99.426	1.68355	0.0425718	1.11548	0.679811	1.50926	0.0769573	LOC_Os08g39160	phosphoribosylglycinamide formyltransferase, chloroplast precursor, putative, expressed
Os.49443.1.S1_at	401.982	338.204	408.537	346.315	322.426	428.315	199.204	279.11	210.204	1.6684	0.00675903	1.59336	0.0114834	1.0471	0.665649	LOC_Os05g38580	50S ribosomal protein L17, putative, expressed
Os.49460.1.S1_at	52.6248	48.9677	64.8206	64.2782	68.2434	54.607	101.982	80.2044	78.7074	-1.56775	0.00764184	-1.39419	0.0218135	-1.12448	0.421061	LOC_Os02g26480	serine carboxypeptidase 1 precursor, putative, expressed
Os.49479.1.S1_at	48.4812	267.651	251.873	262.223	312.982	278.093	642.537	278.093	509.982	-2.51866	0.0338444	-1.67657	0.116637	-1.50227	0.400146	LOC_Os05g05020	expressed protein
Os.49495.3.S1_at	1994.43	1332.31	1824.76	1689.43	1432.87	1364.2	1058.32	1173.87	1057.54	1.56594	0.0149484	1.36379	0.0731076	1.14822	0.27338	LOC_Os03g15240	expressed protein
Os.4952.1.S1_at	250.204	257.983	312.315	254.093	247.204	320.759	487.204	483.87	419.426	-1.6947	0.000826351	-1.69149	0.000838359	-1.00189	0.987102	LOC_Os06g41060	BHLH transcription factor, putative, expressed
Os.49521.2.S1_at	709.093	492.315	833.315	637.648	527.759	527.759	356.759	506.204	416.204	1.59066	0.0360935	1.32365	0.19105	1.20173	0.269773	LOC_Os04g36040	peptide transporter PTR2, putative, expressed
Os.49552.1.S1_at	122.554	84.4262	132.426	76.459	70.9876	62.0011	89.3981	111.204	69.4262	1.25693	0.195163	-1.28924	0.250134	1.62048	0.0341517	LOC_Os09g36900	WD-40 repeat protein MSI1, putative, expressed
Os.49557.1.S1_at	795.537	569.759	949.537	728.093	646.982	1024.98	451.648	404.648	498.093	1.70913	0.0513377	1.77206	0.0383923	-1.03682	0.836594	LOC_Os07g12630	DNA binding protein, putative, expressed
Os.49562.1.A1_at	65.1166	84.9818	80.0952	80.9874	84.9818	91.271	147.874	112.988	138.541	-1.73507	0.00140995	-1.55265	0.00337522	-1.11749	0.406992	LOC_Os04g12010	HGA1, putative, expressed
Os.49563.4.S1_x_at	24.3153	86.6403	62.4441	69.875	84.4476	56.4069	116.71	99.8705	112.932	-1.90031	0.0209195	-1.56368	0.0559532	-1.21528	0.485527	LOC_Os02g42690	zinc finger, C3HC4 type family protein, expressed
Os.49596.1.S1_at	162.422	140.644	175.311	81.982	107.649	89.4225	124.422	175.527	129.2	1.11471	0.367847	-1.53787	0.0250043	1.71428	0.00760564	LOC_Os03g10469	1,4-beta-xylanase, putative, expressed
Os.4961.1.S1_a_at	2629.43	4725.98	3707.87	3959.54	4777.76	4207.87	5751.87	5586.65	6310.98	-1.59532	0.00789963	-1.3634	0.0314851	-1.1701	0.306724	LOC_Os02g52230	transport inhibitor response 1 protein, putative, expressed
Os.4961.3.S1_x_at	1455.2	3416.65	2176.76	2755.43	3289.98	2986.2	4314.98	3844.09	4394.09	-1.78094	0.0108569	-1.38991	0.0588325	-1.28133	0.237894	LOC_Os02g52230	transport inhibitor response 1 protein, putative, expressed
Os.49621.1.S1_at	363.633	304.679	356.568	296.235	291.481	274.277	230.235	271.426	164.346	1.53884	0.00737265	1.29427	0.0732934	1.18897	0.121679	LOC_Os07g25590	tyrosine decarboxylase 1, putative, expressed
Os.49640.1.S1_at	140.069	187.204	68.8761	172.315	172.315	48.0442	223.315	242.759	293.426	-1.91721	0.0424232	-1.93418	0.0410453	1.00885	0.9812	LOC_Os02g57480	anthocyanin 5-aromatic acyltransferase, putative, expressed
Os.49664.1.S1_at	32.4517	30.4859	23.1609	27.9368	23.2702	16.3958	27.3877	51.9692	50.1009	-1.5036	0.0978343	-1.91498	0.0313862	1.27359	0.435367	LOC_Os03g21160	nucleic acid binding protein, putative, expressed
Os.49668.1.S1_at	59.1248	99.5324	86.3102	64.9037	74.0947	76.7282	152.599	151.043	138.977	-1.80685	0.000856266	-2.05176	0.000408914	1.13555	0.398896	LOC_Os03g16060	expressed protein
Os.4968.1.S1_at	6945.32	5652.54	6873.76	5024.54	4567.2	3154.98	4141.54	5215.09	1420.32	1.80678	0.0370503	1.18278	0.567477	1.52758	0.0845003	LOC_Os06g36010	early nodulin-like protein 3 precursor, putative, expressed
Os.49681.1.S1_at	337.426	208.648	331.87	257.87	216.093	217.204	202.87	208.204	121.315	1.64907	0.0359519	1.29824	0.26231	1.27024	0.195877	LOC_Os03g07140	male sterility protein 2, putative, expressed
Os.49684.2.S1_at	1014.98	526.648	975.982	623.315	555.093	603.315	516.648	489.093	295.648	1.93456	0.0281843	1.36909	0.299261	1.41302	0.13242	LOC_Os01g71990	pyrroline-5-carboxylate reductase, putative, expressed
Os.49695.1.S1_at	2051.65	1295.65	2075.65	2047.54	1662.65	2578.43	1299.76	735.204	1536.98	1.51821	0.13588	1.76056	0.0448555	-1.15963	0.451394	LOC_Os01g30970	expressed protein
Os.49697.2.S1_at	49.2385	34.2432	56.4713	38.2143	26.5563	40.5446	23.3038	25.0062	34.1379	1.69747	0.0332981	1.27735	0.316121	1.3289	0.148728	LOC_Os01g07280	disease resistance protein, putative, expressed
Os.49708.1.S1_at	3406.43	2603.43	2882.76	2440.09	2081.31	1213.2	2463.2	3249.98	2410.2	1.09469	0.561884	-1.41655	0.105275	1.55069	0.0452932	LOC_Os06g46680	cytochrome P450 77A3, putative, expressed
Os.4971.1.S1_at	28.5527	26.7536	27.8771	25.3782	25.3262	23.2693	43.82	39.4294	68.4837	-1.82408	0.0216434	-2.05117	0.0129109	1.1245	0.693345	LOC_Os02g10500	expressed protein
Os.49711.1.S1_at	53.87	103.092	78.4257	81.0931	120.092	57.2435	155.758	123.204	180.98	-1.95397	0.0184356	-1.77976	0.0281321	-1.09788	0.753289	LOC_Os08g35110	OsSAUR33 - Auxin-responsive SAUR gene family member, expressed
Os.49714.1.S1_at	1140.98	875.315	1128.87	888.243	875.426	854.23	549.426	831.759	690.093	1.51847	0.0104088	1.2639	0.11069	1.20141	0.121324	LOC_Os04g41950	calcium-binding mitochondrial protein Anon-60Da, putative, expressed
Os.49722.2.S1_at	228.641	152.648	256.53	141.418	101.759	155.426	165.315	206.648	202.53	1.11023	0.514653	-1.44126	0.102867	1.60013	0.0398492	LOC_Os05g06480	pyrophosphate-energized vacuolar membrane proton pump, putative, expressed
Os.49728.1.S1_at	218.87	149.425	181.314	159.648	133.209	120.315	111.426	155.759	88.8705	1.5436	0.0405978	1.16041	0.471855	1.33022	0.116405	LOC_Os02g01550	F-box domain containing protein, expressed
Os.49732.1.S1_at	175.315	103.204	150.87	105.872	80.2485	111.869	92.7594	103.204	59.5373	1.68058	0.0378426	1.1663	0.540721	1.44095	0.0917559	LOC_Os06g23370	expressed protein
Os.49735.2.S1_at	133.342	104.537	104.833	101.426	90.6816	55.7039	153.648	140.301	102.328	-1.1563	0.373801	-1.59911	0.037384	1.38296	0.139635	LOC_Os11g03990	glutamate-rich WD repeat-containing protein 1, putative, expressed
Os.4974.1.S1_at	28.5458	38.9847	24.565	23.2426	26.6503	21.5863	55.9906	109.496	51.2095	-2.35295	0.0382658	-3.03159	0.0215788	1.28842	0.676921	LOC_Os11g31190	mtN3-like protein, putative, expressed
Os.4974.1.S1_x_at	49.8943	85.9171	34.0642	51.0438	49.9483	27.3942	82.1087	134.932	129.873	-2.04217	0.0238126	-2.70211	0.00995919	1.32316	0.507507	LOC_Os11g31190	mtN3-like protein, putative, expressed
Os.49745.1.S1_at	67.9774	123.537	91.3149	55.352	98.9816	98.6989	145.982	113.315	148.426	-1.44158	0.0820979	-1.61134	0.0415922	1.11776	0.636489	LOC_Os03g41460	serine/threonine-protein kinase SAPK10, putative, expressed
Os.49751.1.S1_at	75.9504	64.8775	52.8461	63.0758	67.6553	41.7365	67.6553	112.877	107.081	-1.48504	0.072288	-1.66764	0.0370595	1.12296	0.64046	LOC_Os03g51970	growth-regulating factor 1, putative, expressed
Os.4976.1.S1_at	13966.4	13802.8	14736.6	11363.8	12376.3	7291.2	16274.6	16667.3	15516.8	-1.14005	0.183341	-1.56161	0.00455696	1.36977	0.0273856	LOC_Os05g33150	basic endochitinase A precursor, putative, expressed
Os.49763.1.S1_s_at	402.537	293.759	404.093	351.87	269.759	364.426	143.759	256.426	95.3149	2.22076	0.0102787	1.99002	0.0243874	1.11595	0.512252	LOC_Os03g17230	UDP-glucuronic acid decarboxylase 1, putative, expressed
Os.49773.1.S1_at	104.648	99.2038	68.8761	76.488	101.74	42.9589	99.2038	173.204	168.436	-1.61642	0.071435	-1.99308	0.0289293	1.23302	0.527613	LOC_Os03g11600	protein DROOPING LEAF, putative, expressed
Os.49804.1.S1_at	40.2533	62.0011	61.1522	63.166	70.3644	70.3644	85.4124	97.8519	106.77	-1.77492	0.00180826	-1.42247	0.0111799	-1.24778	0.140311	LOC_Os11g47310	receptor protein kinase CLAVATA1 precursor, putative, expressed
Os.49822.1.S1_at	2447.31	1610.87	2525.31	2015.09	1793.76	2377.65	1268.87	1173.54	1323.76	1.74806	0.0150612	1.64265	0.0275401	1.06417	0.651761	LOC_Os06g11970	MADS-box protein AGL66, putative, expressed
Os.49826.1.S1_at	84.6484	180.306	82.3639	65.0598	105.282	46.2298	233.36	259.967	243.127	-2.1204	0.00545267	-3.40051	0.0013049	1.60371	0.204341	LOC_Os04g31790	expressed protein
Os.49837.1.S1_a_at	301.622	204.178	289.956	211.178	182.537	129.313	197.977	212.622	164.757	1.38307	0.073084	-1.10005	0.62486	1.52144	0.0362962	LOC_Os06g11330	MADS-box transcription factor 22, putative, expressed
Os.49842.2.A1_at	90.5417	104.43	125.429	83.5374	74.0972	104.301	57.5195	76.3194	53.6528	1.70888	0.0118303	1.39705	0.0927106	1.2232	0.167704	LOC_Os02g11930	receptor-like protein kinase precursor, putative, expressed
Os.49887.1.S1_at	60.2297	39.5305	68.4613	44.3729	40.5171	59.6662	28.0356	24.2053	33.3222	1.96605	0.0199808	1.68947	0.0660324	1.16371	0.402812	LOC_Os03g37720	NBS-LRR type disease resistance protein Rps1-k-1, putative
Os.49916.1.S1_at	41.8929	32.5781	65.6589	29.2515	28.0632	30.8738	29.2515	26.6605	23.0697	1.7742	0.0474473	1.11657	0.7211	1.58898	0.0792286	LOC_Os12g39880	expressed protein
Os.49918.1.S1_at	114.381	85.1509	114.891	87.9287	81.8923	95.19	56.4921	81.536	56.0335	1.62022	0.0108548	1.3656	0.0756503	1.18645	0.185872	LOC_Os02g02150	ATP-dependent helicase yprA, putative, expressed
Os.49959.1.S1_at	1001.2	683.87	892.537	856.982	695.426	864.982	431.093	568.093	590.648	1.62131	0.0147954	1.52053	0.0297771	1.06628	0.602946	LOC_Os01g67750	expressed protein
Os.49980.1.S1_at	426.204	557.759	293.982	298.537	459.87	215.982	572.759	933.426	804.426	-1.80807	0.0296277	-2.37134	0.0104194	1.31153	0.436028	LOC_Os12g27102	glycerophosphoryl diester phosphodiesterase family protein, putative, expressed
Os.49989.1.S1_at	24.9749	29.1988	25.0954	19.6648	16.442	19.6648	19.2096	19.6648	12.5325	1.54199	0.00775169	1.0849	0.561172	1.42132	0.0161911	LOC_Os02g25840	expressed protein
Os.49999.1.S1_x_at	421.204	375.648	318.759	293.87	351.87	246.648	550.315	523.093	389.87	-1.31164	0.0726321	-1.63973	0.01178	1.25014	0.212179	LOC_Os03g18910	COBRA-like protein 7 precursor, putative, expressed
Os.50015.1.S1_at	21.538	16.9182	20.7684	25.9884	23.0743	20.7684	34.0882	32.9064	25.3141	-1.55862	0.00781441	-1.32189	0.0374065	-1.17909	0.255717	LOC_Os06g44010	OsWRKY28 - Superfamily of rice TFs having WRKY and zinc finger domains, expressed
Os.50016.1.S1_at	29.0134	24.2438	43.2396	29.1726	24.2217	23.7126	62.8589	40.2399	55.6017	-1.64462	0.0296299	-2.05819	0.00981579	1.25147	0.410333	LOC_Os05g34310	NAC domain-containing protein 94, putative, expressed
Os.501.1.S1_at	285.093	222.315	288.315	272.87	222.093	242.315	183.093	183.093	157.426	1.51968	0.00672989	1.40806	0.019082	1.07927	0.417864	LOC_Os01g15480	EMB3013, putative, expressed
Os.50123.1.S1_x_at	2228.54	1529.31	1985.31	1592.65	1458.2	1795.65	956.648	1379.87	706.648	1.88723	0.0104579	1.59258	0.0497232	1.18501	0.268695	LOC_Os07g10590	sugar transport protein 8, putative, expressed
Os.50152.1.S1_at	21.1189	23.7226	23.1277	23.3435	23.2426	21.9505	34.8142	48.5568	25.7697	-1.60574	0.0456649	-1.59244	0.0478566	-1.00835	0.973489	LOC_Os03g59770	calcium-binding allergen Ole e 8, putative, expressed
Os.50186.1.S1_at	45.7512	25.9459	37.7753	20.54	23.6641	22.8685	30.4179	31.5494	23.3914	1.2825	0.172803	-1.27263	0.285176	1.63215	0.0346291	LOC_Os01g03730	nuclease PA3, putative, expressed
Os.50196.1.S1_x_at	594.093	427.093	592.426	453.426	378.204	451.537	336.537	407.537	290.982	1.55896	0.0145313	1.23971	0.195318	1.25752	0.100332	LOC_Os08g38720	cytochrome c oxidase assembly protein COX15, putative, expressed
Os.50209.1.S1_at	204.87	157.426	161.093	133.648	128.759	128.759	73.0952	128.759	75.7975	1.88505	0.0055189	1.40884	0.0987073	1.33802	0.0632885	LOC_Os02g34730	transposon protein, putative, Mariner sub-class, expressed
Os.50217.1.S1_at	186.315	147.204	205.982	121.994	115.841	109.619	137.093	158.093	104.426	1.35006	0.0515637	-1.15011	0.400892	1.55272	0.0158434	LOC_Os04g01480	nucleic acid binding protein, putative, expressed
Os.50238.1.S1_x_at	789.537	340.315	599.982	320.87	282.872	146.204	379.315	340.315	205.539	1.86975	0.071251	-1.23365	0.650576	2.30661	0.0372892	LOC_Os02g10520	subtilisin-like protease precursor, putative, expressed
Os.50250.1.S1_at	338.204	474.204	431.759	345.648	431.759	364.426	442.759	839.982	715.204	-1.60585	0.0512406	-1.74977	0.0329139	1.08962	0.7528	LOC_Os06g43940	expressed protein
Os.50253.1.S1_at	248.315	174.093	272.648	173.426	159.87	172.537	113.103	167.88	128.308	1.6982	0.0141602	1.23588	0.291973	1.37408	0.064198	LOC_Os08g13630	expressed protein
Os.50262.1.S1_at	24.765	15.5569	25.0062	20.7684	21.8294	19.035	36.3875	28.3706	28.1631	-1.42238	0.0365383	-1.50766	0.0228366	1.05996	0.731966	LOC_Os01g56730	expressed protein
Os.50274.1.S2_at	114.87	255.759	162.093	208.759	312.426	287.982	319.093	346.204	408.759	-2.01616	0.00905987	-1.32736	0.112977	-1.51893	0.100986	LOC_Os03g27830	expressed protein
Os.5028.1.S1_at	80.7397	97.3087	89.5259	99.5371	99.7084	95.3604	116.382	148.859	145.253	-1.53413	0.00220746	-1.39337	0.00607457	-1.10102	0.371435	LOC_Os02g48870	aspartic proteinase nepenthesin-2 precursor, putative, expressed
Os.5031.1.S1_at	40.3567	40.5279	23.94	39.7649	33.8577	27.9101	189.759	127.489	281.933	-5.71604	0.00431752	-5.90136	0.00418275	1.03242	0.977309	LOC_Os12g36830	pathogenesis-related protein 10, putative, expressed
Os.50320.1.S1_at	171.982	277.759	191.315	215.204	271.426	140.648	312.537	392.537	436.093	-1.78014	0.0161732	-1.81924	0.0144461	1.02196	0.930278	LOC_Os08g44020	lyase, putative, expressed
Os.50337.1.S1_at	1807.31	1118.76	2157.87	1259.76	998.093	829.204	830.204	1267.43	303.204	2.11757	0.0443101	1.28583	0.540588	1.64686	0.108023	LOC_Os04g33720	beta-fructofuranosidase, insoluble isoenzyme 3 precursor, putative, expressed
Os.50346.1.S1_at	117.282	262.315	177.204	124.879	172.315	193.537	300.093	278.204	253.87	-1.49455	0.0599577	-1.69577	0.028467	1.13463	0.598864	LOC_Os05g04680	expressed protein
Os.50348.1.S1_at	2440.98	2016.98	2281.98	2157.09	2022.32	2375.98	853.982	1466.54	1018.54	2.01852	0.00126475	1.96325	0.00168455	1.02815	0.767693	LOC_Os01g57230	transposon protein, putative, Mutator sub-class, expressed
Os.50385.1.S1_s_at	64.2169	67.5897	74.8087	41.5515	44.5012	36.356	37.2518	62.5972	28.4528	1.61038	0.0267601	-1.04814	0.833568	1.68791	0.0201765	LOC_Os01g49380	monoglyceride lipase, putative, expressed
Os.50391.1.S1_at	26.2767	78.3319	53.7359	97.3199	98.6482	95.3149	233.87	126.759	150.982	-3.231	0.00685522	-1.75641	0.0455651	-1.83955	0.179874	LOC_Os03g13030	1-O-acylceramide synthase precursor, putative, expressed
Os.50391.2.S1_at	39.5305	49.4617	36.8832	51.6413	53.1637	31.7838	84.3727	72.8421	61.7517	-1.73955	0.00992832	-1.60311	0.0166942	-1.08511	0.68402	LOC_Os03g13030	1-O-acylceramide synthase precursor, putative, expressed
Os.50395.1.S1_at	6579.54	4630.2	5670.09	5735.43	4758.2	5342.98	2611.65	3899.54	3527.2	1.68153	0.00911327	1.57761	0.0183924	1.06587	0.584701	LOC_Os12g31000	maternal protein pumilio, putative, expressed
Os.50404.1.S1_at	365.982	293.87	435.982	330.759	330.648	495.759	209.87	224.537	268.537	1.55892	0.0642269	1.64617	0.0397455	-1.05597	0.735894	No match	Oryza sativa (japonica cultivar-group) cDNA clone:J023061L24, full insert sequence.
Os.50413.1.S1_at	42.3149	30.7594	134.093	926.204	1078.54	759.093	1071.54	948.759	852.093	-13.8651	8.60706e-05	-1.03928	0.71712	-13.3411	0.000108852	LOC_Os04g01690	arginine decarboxylase, putative, expressed
Os.50418.1.S1_at	3258.31	2804.54	2864.87	2906.54	2666.76	3183.43	1664.09	2220.98	1554.54	1.64124	0.00276184	1.60981	0.00353215	1.01953	0.818828	LOC_Os06g25660	transposon protein, putative, unclassified, expressed
Os.5044.1.S1_at	181.426	315.537	333.537	315.871	367.204	428.982	531.537	395.648	682.87	-1.93866	0.019992	-1.44782	0.0914307	-1.33902	0.299609	LOC_Os01g50410	mitogen-activated protein kinase kinase kinase 1, putative, expressed
Os.50443.1.S1_at	659.648	373.426	591.204	608.315	373.426	638.537	259.537	273.537	334.759	1.87165	0.0451987	1.86704	0.0460205	1.00247	0.989794	LOC_Os06g38594	expressed protein
Os.50461.2.S1_at	11557.8	7400.65	10081.4	10289.7	8061.98	9532.54	5792.87	6385.43	6968.32	1.51671	0.0295875	1.45635	0.0460412	1.04145	0.751404	LOC_Os03g10469	1,4-beta-xylanase, putative, expressed
Os.50467.1.S1_at	58.1203	238.204	71.9847	68.0904	124.982	43.2847	174.204	372.361	349.381	-2.4326	0.0510527	-3.79065	0.0228125	1.55828	0.565419	LOC_Os07g48620	expressed protein
Os.5047.1.S1_at	775.093	1057.65	1043.31	746.093	1095.2	1286.2	1591.43	1214.43	1819.31	-1.60816	0.0307391	-1.47887	0.0528317	-1.08743	0.700209	LOC_Os10g28170	conserved hypothetical protein
Os.50472.2.S1_s_at	1772.87	2228.44	2108.98	991.079	959.093	716.648	4350.87	3610.33	3554.38	-1.88462	0.000343159	-4.3181	2.12049e-05	2.29123	0.003559	LOC_Os10g07160	retrotransposon, putative, centromere-specific
Os.50475.1.S1_at	2132.09	1372.76	1885.31	2117.65	1480.2	1959.98	859.648	1023.31	948.648	1.90357	0.0128044	1.96278	0.00972677	-1.03111	0.826138	LOC_Os05g27890	expressed protein
Os.50479.1.S1_at	690.759	432.648	569.315	587.093	377.759	456.426	280.093	411.759	231.093	1.83405	0.0293437	1.53994	0.115014	1.19099	0.35436	LOC_Os08g38480	F-box domain containing protein, expressed
Os.50483.1.S1_at	68.3425	52.6721	36.9718	61.0054	41.772	45.2408	91.9483	172.982	85.3126	-2.21692	0.04066	-2.36621	0.0339669	1.06734	0.897173	LOC_Os04g42860	anther-specific proline-rich protein APG, putative, expressed
Os.50502.1.S1_at	50.9785	38.1475	39.5179	72.2586	65.1035	87.794	80.9142	93.4271	67.0253	-1.87624	0.00562978	-1.072	0.567165	-1.75023	0.0113168	LOC_Os11g27329	serine carboxypeptidase 1 precursor, putative, expressed
Os.50503.1.S1_at	2768.54	2017.31	2163.65	2195.31	1998.87	1965.09	1146.98	1973.09	967.426	1.70018	0.0246936	1.50686	0.0744966	1.1283	0.442346	LOC_Os03g04360	inorganic phosphate transporter 1-7, putative, expressed
Os.5053.1.S1_at	84.6484	79.9817	161.426	153.982	161.426	105.759	196.759	210.87	240.87	-1.98892	0.00848804	-1.53977	0.034996	-1.2917	0.299756	LOC_Os10g38580	glutathione S-transferase GSTU6, putative, expressed
Os.50556.1.S1_at	218.537	307.426	274.87	233.537	267.364	225.093	458.87	372.648	417.332	-1.55944	0.00304543	-1.7202	0.00140011	1.10309	0.454525	LOC_Os12g07280	TRANSPARENT TESTA 1 protein, putative, expressed
Os.50577.1.A1_a_at	927.648	1835.31	1597.87	1577.76	1933.31	1666.87	2576.31	2461.65	2633.32	-1.75913	0.00384821	-1.48153	0.0138864	-1.18737	0.303295	LOC_Os06g12170	expressed protein
Os.50580.1.S1_at	1790.98	1325.43	1869.43	1531.2	1418.43	1692.98	993.315	1032.09	1224.65	1.53408	0.0123615	1.42847	0.0298661	1.07393	0.511259	LOC_Os04g44400	ATP-dependent Clp protease proteolytic subunit, mitochondrial precursor, putative, expressed
Os.50581.1.S1_at	498.87	295.315	456.537	373.87	301.093	426.759	211.426	212.426	225.426	1.92633	0.0143654	1.69684	0.042723	1.13524	0.430962	LOC_Os03g08690	expressed protein
Os.50583.1.S1_at	153.922	148.811	143.982	163.88	171.315	172.98	275.991	218.263	310.419	-1.80131	0.00170183	-1.58346	0.00431477	-1.13758	0.391586	LOC_Os03g60260	ANT1, putative, expressed
Os.50595.1.S1_at	250.642	119.093	220.728	176.839	127.205	128.427	60.0872	130.238	76.9827	2.20893	0.0332258	1.61788	0.209261	1.36532	0.227168	LOC_Os03g39020	kinesin heavy chain, putative, expressed
Os.50613.1.S1_at	87.8008	83.5469	137.093	61.4367	65.4367	55.4078	52.6248	74.1965	42.0713	1.82625	0.028307	1.07927	0.792052	1.69211	0.0407952	LOC_Os02g25230	expressed protein
Os.50627.1.S1_at	103.315	78.4269	103.315	90.1051	63.4534	103.315	172.87	153.426	185.204	-1.79438	0.00164562	-1.99125	0.000895607	1.10972	0.525685	LOC_Os04g58050	expressed protein
Os.50632.1.S1_x_at	231.982	193.87	255.315	233.426	184.87	221.204	166.87	182.76	104.426	1.50018	0.0316034	1.40842	0.0630046	1.06516	0.627107	LOC_Os10g35940	ATDFB, putative, expressed
Os.5072.1.S1_at	1519.31	1747.87	1519.31	1213.2	1312.76	898.648	2232.54	2225.76	2180.76	-1.38704	0.00213417	-1.93863	0.000110691	1.39768	0.00918816	LOC_Os03g49600	non-cyanogenic beta-glucosidase precursor, putative, expressed
Os.50721.1.S1_at	639.426	1032.2	779.426	794.648	1326.09	776.204	1380.31	1366.31	1123.87	-1.57912	0.0449502	-1.33606	0.133949	-1.18192	0.457795	LOC_Os01g55170	RNA binding protein, putative, expressed
Os.50763.1.S1_at	53.2857	93.4574	63.9959	56.8408	62.3292	50.0762	97.3149	118.217	100.661	-1.5004	0.0224192	-1.86824	0.00535321	1.24516	0.274884	LOC_Os03g30260	COBRA-like protein 4 precursor, putative, expressed
Os.50771.1.S1_at	14.7363	14.8253	14.3229	13.877	14.3404	11.9688	23.9517	20.6515	16.8902	-1.40126	0.0161698	-1.53022	0.00706016	1.09203	0.512735	LOC_Os06g44320	expressed protein
Os.50782.1.S1_a_at	241.204	212.315	231.982	199.648	182.76	140.316	245.537	341.982	212.982	-1.16776	0.320983	-1.5314	0.0399868	1.3114	0.17667	LOC_Os12g04740	expressed protein
Os.50785.1.S1_at	60.1571	87.0197	56.2597	48.3254	54.9089	29.8405	80.2143	112.426	87.3721	-1.37641	0.0928647	-2.10417	0.00864762	1.52874	0.116251	LOC_Os09g37500	OsSAUR55 - Auxin-responsive SAUR gene family member, expressed
Os.50807.1.S1_at	397.204	263.87	340.426	297.093	263.87	274.495	151.426	227.648	37.5447	2.40388	0.012739	2.00533	0.0458779	1.19874	0.358058	LOC_Os06g11650	erg-1, putative, expressed
Os.50820.1.S1_at	12.7734	12.7734	11.519	10.0979	11.7537	10.6753	20.8656	21.577	16.9168	-1.60146	0.00121181	-1.82493	0.000453332	1.13955	0.286616	LOC_Os03g15220	expressed protein
Os.50826.1.S1_at	16.8167	17.3124	16.6854	17.9537	15.3124	8.62584	19.967	23.94	18.9845	-1.23767	0.170643	-1.50128	0.0352891	1.21299	0.293985	LOC_Os11g31579
Os.50830.1.S1_at	21.4966	23.0568	21.3849	20.7981	24.6353	16.5899	113.866	163.754	223.31	-7.59695	0.00138383	-8.07648	0.00132132	1.06312	0.961455	LOC_Os09g24810	mini zinc finger 3, putative, expressed
Os.50838.1.A1_at	26.7302	19.7958	15.7802	25.1662	27.0831	26.2201	30.6254	44.7249	27.8622	-1.65654	0.0348185	-1.31532	0.1515	-1.25942	0.324419	LOC_Os04g56180	peroxidase 16 precursor, putative, expressed
Os.50846.1.S1_s_at	312.982	263.87	126.426	111.648	202.315	60.6817	208.871	623.982	567.537	-1.99123	0.101753	-3.73791	0.0295361	1.87719	0.397832	LOC_Os01g10490	meiosis 5, putative, expressed
Os.50847.1.S1_at	492.426	361.426	475.982	327.093	289.204	300.982	265.093	356.754	157.426	1.70651	0.0202008	1.1771	0.46189	1.44976	0.0571345	LOC_Os08g30884	elongation factor Ts, putative, expressed
Os.50849.1.S1_at	50.3145	54.2117	54.2117	54.2117	49.8943	39.3228	56.9421	94.1005	65.517	-1.36426	0.0998696	-1.50988	0.0491962	1.10674	0.625147	LOC_Os03g15690	phosphate carrier protein, mitochondrial precursor, putative, expressed
Os.50860.1.S1_at	33.3592	43.7022	42.5934	43.0356	62.7213	47.7382	51.8324	82.1467	65.5555	-1.66758	0.0258479	-1.29994	0.140775	-1.28282	0.25895	LOC_Os09g27680	expressed protein
Os.50861.1.S1_at	96.9712	121.856	83.7317	75.9013	72.6644	69.2902	82.5374	157.203	129.078	-1.219	0.312691	-1.69295	0.0458562	1.3888	0.208563	LOC_Os04g42700	receptor-like protein kinase precursor, putative, expressed
Os.50883.1.S1_at	8.74028	47.1258	24.2372	47.1258	38.4601	47.7925	85.012	52.1231	44.8088	-2.27136	0.0492802	-1.36412	0.285634	-1.66508	0.245962	LOC_Os04g51520	xyloglucan endotransglycosylase/hydrolase protein 8 precursor, putative, expressed
Os.50909.1.S1_at	95.426	89.8706	68.273	52.3904	80.4261	79.6229	92.3738	150.067	102.648	-1.36093	0.135306	-1.62441	0.046523	1.19361	0.46767	LOC_Os03g55120	blue copper protein precursor, putative, expressed
Os.50909.2.S1_s_at	302.204	319.315	182.839	182.537	224.315	170.315	336.537	504.093	332.315	-1.45824	0.0844683	-2.03225	0.0156534	1.39363	0.250169	LOC_Os03g55120	blue copper protein precursor, putative, expressed
Os.5093.1.S1_at	533.759	946.315	675.426	731.759	813.76	768.426	1242.2	1160.43	1367.65	-1.74914	0.00299254	-1.62937	0.00492101	-1.07351	0.654111	LOC_Os08g38210	transcription factor BIM2, putative, expressed
Os.50930.1.S1_at	26.9454	26.2767	27.3682	19.9457	24.1225	23.4169	45.9266	36.9454	26.9454	-1.36266	0.0787992	-1.62728	0.0221197	1.19419	0.379516	LOC_Os05g30340	expressed protein
Os.50934.1.S1_at	963.982	662.982	715.426	802.204	596.093	689.982	443.537	580.315	416.759	1.62597	0.0230084	1.44958	0.0722256	1.12168	0.425537	LOC_Os03g25930	transmembrane emp24 domain-containing protein 10 precursor, putative, expressed
Os.5095.1.S1_at	101.999	93.7177	75.7644	69.875	81.6264	33.6539	76.0939	153.777	133.555	-1.33868	0.235244	-1.96282	0.043051	1.46623	0.261801	LOC_Os07g40130	transcriptional regulatory protein algP, putative
Os.50953.1.S1_at	48.4812	51.5286	59.1248	57.4109	58.9051	68.4416	117.62	61.0413	95.3149	-1.72166	0.033717	-1.4829	0.0773172	-1.16101	0.563348	LOC_Os06g49970	alpha-amylase isozyme C2 precursor, putative, expressed
Os.50973.1.S1_at	37.0593	154.571	146.932	137.172	86.315	42.3611	343.043	252.932	240.932	-2.47194	0.0116455	-3.14807	0.00634188	1.27352	0.620147	LOC_Os02g20040	expressed protein
Os.50975.1.S1_at	49.2385	52.8861	46.9969	50.1752	52.8861	45.9813	78.9364	79.8623	98.7511	-1.72711	0.00071748	-1.72803	0.000714711	1.00053	0.996466	LOC_Os05g49370	expressed protein
Os.50984.1.S1_s_at	41.5563	41.6684	33.26	39.409	42.508	28.7368	42.9571	74.8414	63.3595	-1.55521	0.0469094	-1.63716	0.034697	1.05269	0.829556	LOC_Os12g37720	serologically defined colon cancer antigen 1, putative, expressed
Os.5099.1.S1_at	48.4812	75.0629	60.6482	64.1315	73.7593	43.4261	107.759	91.8467	93.0689	-1.58896	0.0137128	-1.61416	0.01227	1.01586	0.930214	LOC_Os10g39170	peroxidase 1 precursor, putative, expressed
Os.51017.1.S1_at	163.016	164.759	140.881	108.214	145.874	63.5462	189.759	320.87	229.87	-1.58005	0.0529456	-2.33129	0.0096132	1.47546	0.22999	LOC_Os04g58840	aspartic proteinase nepenthesin-2 precursor, putative, expressed
Os.51066.1.S1_at	24.5975	42.458	36.0371	28.5335	42.9721	33.4209	84.5969	63.4425	56.0335	-1.97951	0.00910427	-1.94491	0.00987193	-1.01779	0.947402	LOC_Os06g43304	cytochrome P450 71D7, putative, expressed
Os.51102.1.S1_at	711.87	376.537	689.759	525.759	323.426	443.759	339.204	376.537	172.426	2.00206	0.0391614	1.45575	0.277082	1.37528	0.201893	LOC_Os06g19640	39S ribosomal protein L46, mitochondrial precursor, putative, expressed
Os.51133.1.S1_at	446.315	356.982	452.426	368.759	356.982	369.87	259.426	310.204	239.537	1.55187	0.00284303	1.354	0.0207703	1.14614	0.132506	LOC_Os04g37720	expressed protein
Os.51148.1.S1_at	189.757	126.426	152.071	151.537	105.204	157.759	91.9816	113.601	79.9504	1.63993	0.0311869	1.45167	0.095567	1.12968	0.441692	No match	Oryza sativa (japonica cultivar-group) cDNA clone:006-208-H10, full insert sequence.
Os.51152.1.S1_at	641.982	704.426	680.315	649.315	627.537	794.093	1229.65	828.648	1018.54	-1.51813	0.0156119	-1.48572	0.0186156	-1.02182	0.892747	LOC_Os03g18680	expressed protein
Os.51159.1.S1_at	196.648	165.982	207.315	169.869	165.982	250.982	83.5371	120.147	145.324	1.63304	0.0430045	1.68143	0.0331207	-1.02963	0.85142	LOC_Os12g16360	expressed protein
Os.5117.1.S1_at	159.648	103.87	168.982	140.648	103.87	84.8705	70.8705	103.71	48.4191	1.93947	0.0315312	1.47709	0.206143	1.31304	0.218645	LOC_Os06g46350	(11680.m04573)
Os.51172.1.S1_x_at	232.982	197.982	220.426	324.982	219.648	262.537	540.759	409.648	786.759	-2.66686	0.00846259	-2.15218	0.016461	-1.23915	0.600679	LOC_Os06g51050	basic endochitinase 1 precursor, putative, expressed
Os.51177.1.S1_at	120.427	83.373	106.502	99.5371	79.4266	80.0933	53.5043	78.2801	46.9632	1.73598	0.014705	1.44929	0.0840619	1.19781	0.234995	LOC_Os10g29750	snRNP protein, putative
Os.51208.1.S1_s_at	89.4298	65.7584	94.6483	94.8705	89.8743	99.425	116.763	134.313	177.093	-1.7138	0.0112838	-1.50674	0.0269163	-1.13742	0.51349	LOC_Os02g57020	expressed protein
Os.51231.1.S1_at	48.4945	77.1431	62.6961	50.8937	79.5366	79.5515	74.9833	102.536	110.963	-1.53177	0.0495384	-1.37385	0.102788	-1.11494	0.614886	LOC_Os05g43910	cytochrome P450 71A1, putative, expressed
Os.51241.1.S1_at	96.4809	87.2323	81.2821	70.7633	75.2219	83.2808	135.87	166.093	237.426	-2.03547	0.0106436	-2.35268	0.00614124	1.15584	0.650969	LOC_Os11g35310	phytosulfokine precursor protein containing protein, expressed
Os.51276.1.S1_x_at	103.396	85.6474	84.8858	71.0658	58.8903	48.929	58.1309	81.369	71.0658	1.30092	0.0582428	-1.1771	0.287325	1.53132	0.0127888	LOC_Os01g71210	expressed protein
Os.51291.1.S1_at	102.2	96.9662	150.973	70.7633	50.7206	39.4857	118.087	164.537	98.1958	-1.08763	0.666716	-2.36579	0.0176105	2.17519	0.0315438	LOC_Os02g13980	expressed protein
Os.51299.1.S1_at	122.971	67.2038	139.304	140.982	100.759	199.971	90.7593	57.1524	66.3394	1.53782	0.256448	2.06165	0.0480896	-1.34064	0.267703	LOC_Os05g38880	expressed protein
Os.51300.1.S1_x_at	167.537	143.38	124.426	145.426	125.143	107.894	203.093	190.358	216.87	-1.40193	0.00779112	-1.61263	0.00202295	1.15029	0.249571	LOC_Os02g10500	expressed protein
Os.51343.1.S1_at	1038.54	866.093	1057.98	914.315	750.537	961.204	579.648	803.759	517.426	1.55859	0.0128592	1.38153	0.0540883	1.12816	0.309995	LOC_Os03g10740	expressed protein
Os.51350.1.S1_at	46.6316	55.594	62.5901	58.1309	83.3717	71.1845	42.4277	53.3679	29.2918	1.3176	0.193762	1.70031	0.0179977	-1.29045	0.128358	LOC_Os03g47230	phytosulfokines 3 precursor, putative
Os.51369.1.S1_at	31.5359	50.658	30.0531	26.9803	38.4279	38.2681	60.5324	48.3287	74.4971	-1.63352	0.0355344	-1.76856	0.023205	1.08267	0.755837	LOC_Os02g51740	VQ motif family protein, expressed
Os.51382.1.S1_at	32.5411	24.8474	27.8087	27.6026	29.4028	23.5787	41.8508	80.3351	51.015	-2.03294	0.0237716	-2.14932	0.0194331	1.05725	0.879896	LOC_Os01g72470	expressed protein
Os.51384.1.S2_at	70.0951	75.9889	74.205	67.1046	70.6588	46.7495	130.204	143.426	182.535	-2.07076	0.00149986	-2.47227	0.000716985	1.19389	0.435269	LOC_Os01g32259	expressed protein
Os.51417.1.S1_at	92.1675	59.1248	69.6526	70.0135	52.464	70.7633	35.2043	54.3049	41.9332	1.68093	0.0284004	1.47016	0.0947434	1.14337	0.408435	LOC_Os08g17000	expressed protein
Os.51426.1.S1_at	51.3869	14.4687	58.1009	12.4928	9.05181	12.7305	13.3837	16.3021	13.9489	2.84078	0.053072	-1.27307	0.788865	3.61651	0.0363857	LOC_Os04g20510	retrotransposon protein, putative, unclassified
Os.51429.1.S1_at	431.426	320.759	409.429	384.54	328.204	363.648	268.093	311.874	162.318	1.56492	0.0258685	1.45011	0.0574996	1.07917	0.571714	LOC_Os06g46720	retrotransposon protein, putative, unclassified
Os.5148.1.S1_at	169.041	175.093	181.321	190.093	159.204	190.093	293.315	239.315	262.648	-1.5135	0.00117123	-1.4744	0.00153983	-1.02652	0.775362	LOC_Os03g52670	FIP1, putative, expressed
Os.51510.1.S1_at	316.982	240.315	264.093	325.093	240.315	274.648	130.537	213.537	148.537	1.66742	0.0185061	1.70531	0.0147496	-1.02273	0.861643	LOC_Os04g18790	F-box domain containing protein, expressed
Os.51521.1.S2_at	58.4398	79.2426	70.7137	48.0442	57.8783	68.9895	93.4373	135.069	121.044	-1.67734	0.00834014	-1.99843	0.0030676	1.19143	0.394895	LOC_Os06g43980	expressed protein
Os.51535.1.S1_at	124.566	111.637	84.7594	112.093	105.012	46.7495	164.315	185.677	119.982	-1.46426	0.0945242	-1.78118	0.0335533	1.21644	0.475887	LOC_Os08g09790	hypothetical protein
Os.51546.1.S1_at	25.4365	29.8208	24.08	32.9094	41.473	26.1216	44.0038	63.5661	76.8984	-2.32511	0.00695739	-1.83543	0.0183491	-1.26679	0.449179	LOC_Os03g08520	expressed protein
Os.51585.1.S1_at	392.87	243.87	381.648	539.982	386.427	491.648	190.205	244.87	205.316	1.59026	0.0635387	2.21436	0.00342013	-1.39245	0.053172	LOC_Os08g33488	MADS-box transcription factor 23, putative, expressed
Os.51602.1.S1_at	340.315	1433.87	911.204	1067.98	1386.2	965.426	1865.31	1384.87	1813.87	-1.88578	0.0403895	-1.48089	0.121796	-1.27341	0.452019	LOC_Os05g50720	harpin-induced protein, putative, expressed
Os.51606.1.S1_at	136.87	168.759	129.093	129.204	135.982	139.092	168.537	213.093	232.647	-1.41303	0.017955	-1.51944	0.00923049	1.07531	0.603896	LOC_Os12g43870	hypothetical protein
Os.5163.1.S1_at	477.315	382.982	254.982	200.537	254.982	180.537	284.87	355.426	244.315	1.26075	0.258742	-1.39078	0.227507	1.75343	0.0411307	LOC_Os02g50570	actin binding protein, putative, expressed
Os.51655.2.S1_x_at	61.1519	37.4584	69.6518	56.7629	39.435	50.3185	34.948	17.3124	26.3484	2.1405	0.0225934	1.86387	0.0604276	1.14842	0.48774	LOC_Os08g40720	plant-specific FAD-dependent oxidoreductase family protein, expressed
Os.51682.1.S1_at	235.87	163.354	227.87	187.204	158.759	180.204	107.759	168.35	93.0927	1.69851	0.0202982	1.42515	0.105338	1.19182	0.266358	LOC_Os03g02290	ATP binding protein, putative, expressed
Os.51724.1.S1_at	155.236	80.5147	163.458	81.2889	64.1169	77.0938	98.0134	119.014	91.6505	1.29329	0.236862	-1.38732	0.257581	1.7942	0.0426367	LOC_Os04g40720	expressed protein
Os.51728.1.S1_at	130.093	89.6772	127.87	118.424	78.6066	72.7883	74.2589	85.0938	58.7169	1.59417	0.044535	1.23731	0.350854	1.28842	0.179079	LOC_Os09g30330	phosphatidylinositol transporter/ transporter, putative, expressed
Os.51746.1.S1_s_at	7267.87	4685.54	5815.54	6187.09	5215.87	5147.09	3567.31	3400.87	3754.09	1.6572	0.0130765	1.54352	0.028004	1.07365	0.568796	LOC_Os05g50110	oleosin Bn-V, putative, expressed
Os.51748.1.S1_at	12.4685	11.5235	9.59681	8.69509	9.97115	10.3288	26.8988	51.8134	57.1357	-4.04444	0.00430593	-4.68521	0.00348494	1.15843	0.847989	LOC_Os02g04690	cycloartenol synthase, putative, expressed
Os.51748.1.S1_x_at	63.6484	84.6484	75.8707	53.0335	41.9332	84.6484	154.494	170.717	198.537	-2.33641	0.000690759	-2.91595	0.000326649	1.24804	0.378577	LOC_Os02g04690	cycloartenol synthase, putative, expressed
Os.51775.1.S1_x_at	97.3149	62.9988	97.3149	67.0061	57.0246	123.315	285.283	103.746	334.314	-2.8077	0.0423562	-2.92442	0.0392501	1.04157	0.956596	LOC_Os12g05210	expressed protein
Os.51848.1.S1_x_at	666.87	414.315	691.759	723.648	517.982	542.759	2167.87	1808.54	4475.43	-4.76712	0.0177866	-4.73654	0.017911	-1.00646	0.995756	LOC_Os10g31330	glycine-rich cell wall structural protein 2 precursor, putative, expressed
Os.51865.2.S1_at	65.6345	41.7794	58.976	38.4438	22.9067	19.7266	48.6585	55.7039	33.9892	1.20266	0.345148	-1.70642	0.0813038	2.05224	0.0206626	LOC_Os04g44620	hus1-like protein, expressed
Os.51881.1.S1_at	367.982	211.426	331.87	289.982	195.648	302.204	205.315	193.87	133.982	1.70918	0.0475669	1.47765	0.14539	1.15669	0.448403	LOC_Os11g10000	mTERF family protein, expressed
Os.51901.1.S1_at	6428.65	4343.76	5228.54	5021.76	4294.2	5021.43	2572.09	3659.54	2142.76	1.9107	0.00770927	1.71205	0.021856	1.11603	0.424181	LOC_Os02g21750	multidrug resistance protein 4, putative, expressed
Os.51917.1.S1_at	160.426	87.6501	134.757	125.478	90.6483	109.426	64.9816	64.2038	71.7625	1.90514	0.020209	1.62008	0.0753812	1.17595	0.361697	LOC_Os08g15920	expressed protein
Os.51929.1.S1_at	40.756	51.5302	51.5302	48.6413	43.2572	31.52	99.2038	229.204	212.315	-3.75981	0.00775386	-4.38121	0.00616691	1.16527	0.84679	LOC_Os10g31330	glycine-rich cell wall structural protein 2 precursor, putative, expressed
Os.51936.1.S1_at	245.537	181.759	303.093	252.426	160.315	192.315	144.315	163.537	134.982	1.64935	0.0402758	1.36633	0.191755	1.20714	0.299157	LOC_Os03g11380	SNAP25 homologous protein SNAP29, putative, expressed
Os.51971.1.S1_at	13.4206	16.442	10.3261	12.4928	14.2547	14.5894	245.068	97.0915	181.677	-13.0344	0.00368401	-12.6724	0.00372656	-1.02857	0.991637	LOC_Os08g16870	hypothetical protein
Os.51973.1.S1_at	35.0615	35.9436	31.617	21.8864	28.0058	20.4308	31.6157	38.3619	36.89	-1.04137	0.624906	-1.51967	0.0044049	1.4593	0.0078133	LOC_Os05g42270	1-acyl-sn-glycerol-3-phosphate acyltransferase 4, putative, expressed
Os.51978.1.S1_at	37.3731	35.9436	37.4133	21.547	35.4464	30.4649	66.2373	58.0775	55.2383	-1.62154	0.00175274	-2.05301	0.000376664	1.26609	0.120712	LOC_Os11g45180	disease resistance protein, putative
Os.52016.1.A1_at	125.315	133.648	118.315	122.315	133.648	87.4266	167.537	194.093	156.87	-1.37432	0.0198821	-1.50995	0.00796032	1.09869	0.47869	LOC_Os02g21630	polyphosphoinositide binding protein, putative, expressed
Os.52034.1.S1_at	16.3958	15.3826	14.9029	23.2426	23.9499	20.7684	15.4492	15.6697	9.50085	1.14923	0.319776	1.6731	0.00273335	-1.45585	0.00889152	LOC_Os07g48170	expressed protein
Os.52044.1.S1_at	1076.43	704.426	891.537	905.093	639.426	807.315	369.759	619.759	451.982	1.85389	0.0160804	1.63152	0.0496175	1.1363	0.420973	LOC_Os07g27400	hypothetical protein
Os.52058.1.S1_at	53.4653	64.6917	72.9892	45.4536	62.5352	69.8065	76.2887	89.2887	117.178	-1.47926	0.0485714	-1.59034	0.0300368	1.07509	0.731377	LOC_Os04g46600	expressed protein
Os.52075.1.S1_at	81.3926	87.1698	92.7406	79.7289	82.3152	64.101	130.169	127.669	118.17	-1.43897	0.000789746	-1.66268	0.000184505	1.15547	0.104688	LOC_Os03g17500	expressed protein
Os.52090.1.S1_at	834.315	592.315	686.093	686.315	516.648	583.87	449.426	529.537	285.648	1.67065	0.02136	1.41295	0.105687	1.18238	0.279821	LOC_Os02g44130	cys2/His2 zinc-finger transcription factor, putative, expressed
Os.52101.1.S1_at	96.2038	228.233	165.648	100.22	143.9	78.3406	258.011	268.093	209.426	-1.50082	0.0741427	-2.28099	0.0109119	1.51983	0.190733	LOC_Os04g31670	conserved hypothetical protein
Os.52115.1.S1_at	319.204	238.87	337.426	248.87	235.982	344.426	137.093	193.87	227.426	1.60372	0.0401453	1.48513	0.0808212	1.07986	0.626537	LOC_Os09g38600	expressed protein
Os.5213.1.S1_at	137.207	118.315	98.7593	99.5371	102.752	80.2038	164.315	124.093	156.11	-1.2547	0.0864043	-1.57355	0.0103496	1.25412	0.154263	LOC_Os02g44720	expressed protein
Os.5214.1.S1_at	239.982	138.093	217.426	179.093	148.772	166.426	122.426	151.982	110.315	1.54787	0.0465524	1.2848	0.241507	1.20476	0.275279	LOC_Os05g32120	expressed protein
Os.52147.1.S1_at	90.6482	94.426	82.8472	69.9613	85.7925	76.8479	88.9816	143.426	167.834	-1.49387	0.065338	-1.72071	0.0291035	1.15185	0.569897	LOC_Os11g30760	expressed protein
Os.52178.1.S1_at	20.2047	20.1388	21.3346	20.9165	20.361	16.6994	42.1614	34.0147	36.2577	-1.82291	0.000308731	-1.93929	0.000209423	1.06384	0.608058	LOC_Os08g07940	disease resistance protein RPM1, putative
Os.52191.1.A1_at	697.093	980.093	1071.87	983.982	884.759	748.426	1475.09	1304.31	1257.87	-1.46861	0.0118339	-1.54261	0.00769815	1.05039	0.727532	LOC_Os12g38850	expressed protein
Os.52226.1.S1_at	167.87	123.093	169.649	167.093	121.871	164.091	82.5374	110.649	108.204	1.52829	0.0297872	1.50322	0.0355848	1.01668	0.897382	LOC_Os07g41630	expressed protein
Os.52240.1.S1_at	175.315	125.87	181.091	109.002	117.648	222.869	349.648	185.093	309.315	-1.75015	0.0605178	-1.87769	0.0455398	1.07287	0.841446	LOC_Os11g39190	resistance protein CAN_RGA1, putative, expressed
Os.52241.1.S1_at	60.0163	87.0928	79.0962	57.0762	69.4314	41.854	71.4295	126.315	105.502	-1.34058	0.159626	-1.80116	0.0307567	1.34357	0.273558	LOC_Os06g35830	expressed protein
Os.52255.1.S1_x_at	1756.87	1248.31	1689.2	1429.87	1352.87	1433.09	716.537	937.648	796.315	1.91569	0.00189477	1.7204	0.00607143	1.11351	0.304519	LOC_Os11g07922	retinol dehydrogenase 12, putative, expressed
Os.52283.1.S1_at	38.6982	41.2753	42.709	38.3194	38.9934	34.9117	52.221	52.4068	76.4747	-1.47619	0.0274879	-1.61375	0.014247	1.09319	0.622753	LOC_Os11g11210	ATP-dependent peptidase, putative
Os.52294.1.S1_at	1045.09	1161.87	1297.2	785.87	634.87	486.426	1443.43	1239.87	1049.54	-1.06526	0.581647	-1.95727	0.00351075	1.83737	0.00660634	LOC_Os03g32499	expressed protein
Os.52299.1.S1_at	352.648	345.315	420.426	364.315	352.648	514.537	202.87	243.315	335.981	1.42986	0.0959822	1.57447	0.0387248	-1.10114	0.531559	LOC_Os11g40249	expressed protein
Os.52355.1.S1_at	194.655	461.648	367.426	415.87	447.315	419.426	785.982	634.87	606.759	-1.98061	0.00539186	-1.58085	0.019751	-1.25288	0.315317	LOC_Os06g33880	expressed protein
Os.52362.1.S1_at	120.093	114.537	117.426	109.118	91.4845	84.3408	141.426	145.408	150.537	-1.24234	0.00475756	-1.53494	0.000235054	1.23553	0.0139419	LOC_Os01g52400	acyl---UDP-N-acetylglucosamine O-acyltransferase, putative, expressed
Os.52400.1.S1_at	92.4432	91.7158	112.988	74.716	86.315	90.911	55.7927	73.4938	55.607	1.60713	0.00442384	1.36263	0.0382366	1.17943	0.124697	LOC_Os12g17070	oxygen-independent coproporphyrinogen III oxidase-like protein sll1917, putative, expressed
Os.52423.1.S1_at	615.093	542.426	790.315	1536.09	1120.54	1093.2	1632.76	1135.43	1187.98	-2.03106	0.0108786	-1.05502	0.721532	-1.92513	0.017184	LOC_Os04g01674	glyoxylate reductase, putative, expressed
Os.52436.1.S1_at	516.426	355.093	461.315	407.759	291.537	412.759	233.759	348.759	226.982	1.64649	0.0267962	1.37376	0.142889	1.19853	0.264783	LOC_Os09g20630	ASC1-like protein 1, putative, expressed
Os.52482.1.S1_at	124.562	119.228	140.011	108.537	99.4799	141.116	77.1223	109.233	39.1948	1.70162	0.0396263	1.54792	0.0867871	1.0993	0.586955	LOC_Os07g36630	CSLF8 - cellulose synthase-like family F; beta1,3;1,4 glucan synthase, expressed
Os.52483.1.S1_at	581.421	426.976	584.532	455.643	410.315	463.087	237.754	398.976	206.309	1.88951	0.0091142	1.57649	0.0495327	1.19855	0.231116	LOC_Os06g19380	expressed protein
Os.52491.1.A1_at	129.982	442.87	165.87	275.426	537.87	440.537	609.426	556.537	563.982	-2.34181	0.0184176	-1.37972	0.174297	-1.6973	0.146559	LOC_Os05g44420	expressed protein
Os.52493.1.A1_at	608.759	467.982	711.648	500.537	479.982	511.426	321.87	412.315	291.537	1.74354	0.00802623	1.45453	0.0546714	1.1987	0.180764	LOC_Os03g22210	phylloplanin precursor, putative, expressed
Os.52493.1.A1_s_at	771.315	462.648	570.537	557.426	628.537	501.093	385.204	394.648	278.648	1.70477	0.0268355	1.59382	0.0494301	1.06962	0.662543	LOC_Os03g22210	phylloplanin precursor, putative, expressed
Os.52498.1.S1_at	51.3877	114.093	61.3653	93.5372	161.648	39.6482	138.315	208.648	197.204	-2.39884	0.0300562	-1.84567	0.068039	-1.29971	0.566837	LOC_Os01g37470	asp/Glu racemase, putative, expressed
Os.52507.1.S1_at	79.8488	45.7846	65.1524	47.4293	47.2412	51.7624	86.2363	101.235	104.495	-1.53033	0.0112619	-1.99386	0.00203613	1.30289	0.164858	LOC_Os01g43120	ATP-dependent RNA helicase has1, putative, expressed
Os.52519.1.S1_at	3586.76	2439.76	2782.09	2579.76	2381.98	2481.54	1658.87	2063.09	1975.65	1.54602	0.013292	1.30639	0.0994005	1.18343	0.178539	LOC_Os11g04800	conserved hypothetical protein
Os.52536.1.S1_at	552.537	353.315	479.759	374.982	293.315	369.426	277.204	345.315	220.648	1.64334	0.0234252	1.23074	0.320468	1.33524	0.100968	LOC_Os04g43800	phenylalanine ammonia-lyase, putative, expressed
Os.52573.1.S1_at	543.648	587.204	696.093	409.093	383.87	579.315	348.315	395.093	241.537	1.85487	0.00826078	1.39325	0.125289	1.33132	0.0815953	LOC_Os09g36580	pathogenesis-related protein 5 precursor, putative, expressed
Os.52579.1.S1_at	1767.31	1008.43	1586.54	1098.2	932.648	990.87	952.87	1014.54	418.204	1.82858	0.0364728	1.26664	0.421355	1.44364	0.118878	LOC_Os06g22070	mitochondrial glycoprotein, expressed
Os.52616.1.A1_at	48.5164	86.9277	63.9027	55.3721	108.567	85.0323	125.502	88.7476	117.456	-1.66396	0.0496934	-1.3323	0.176329	-1.24894	0.393484	LOC_Os03g29410	protein kinase APK1B, chloroplast precursor, putative, expressed
Os.52629.1.S1_at	63.207	28.8478	69.9312	26.8041	24.4404	7.40986	24.9361	45.9621	28.0338	1.63735	0.149157	-1.68669	0.331322	2.7617	0.0350605	LOC_Os03g59264	calreticulin family protein, expressed
Os.5263.1.S1_at	50.8736	42.207	49.1611	48.9152	50.8736	42.5403	102.982	84.204	55.5403	-1.70643	0.0282488	-1.70538	0.0283413	-1.00061	0.998087	LOC_Os11g04660	strictosidine synthase 3 precursor, putative, expressed
Os.5263.1.S1_x_at	62.8782	54.3831	45.9074	58.1309	59.5693	41.7165	98.2795	83.3152	64.1075	-1.50582	0.0351125	-1.54126	0.0298376	1.02354	0.905974	LOC_Os11g04660	strictosidine synthase 3 precursor, putative, expressed
Os.52638.1.S1_at	30.1319	20.2047	29.4303	21.1516	18.797	17.205	25.8153	52.9804	59.1248	-1.72904	0.069942	-2.41316	0.0222881	1.39566	0.424791	LOC_Os02g58120	expressed protein
Os.52639.1.S1_at	45.4536	37.1202	40.6758	45.4536	41.7331	15.3379	56.4073	64.9897	62.1008	-1.48883	0.0508275	-1.78979	0.0169831	1.20215	0.43436	LOC_Os11g29490	ATPase 3, plasma membrane-type, putative, expressed
Os.52649.1.A1_at	53.1071	59.1248	62.9824	49.5853	54.8719	51.2468	83.3152	97.6497	59.6497	-1.37326	0.0601627	-1.54533	0.0239837	1.1253	0.516272	LOC_Os02g02590	pentatricopeptide repeat protein PPR566-6, putative, expressed
Os.52672.1.S1_at	198.426	135.995	180.315	155.315	147.093	118.759	197.537	240.982	202.841	-1.246	0.0896736	-1.52281	0.0125817	1.22217	0.185785	LOC_Os08g16130	fiber protein Fb34, putative, expressed
Os.52715.1.S1_at	23.3208	18.7523	13.0726	13.8095	17.7282	11.9079	22.8574	31.9797	34.194	-1.61447	0.0296393	-2.04926	0.00878014	1.26931	0.364949	LOC_Os09g17810	expressed protein
Os.52734.1.S1_at	176.204	134.427	183.87	147.093	140.094	124.435	232.537	246.426	201.204	-1.37546	0.0122939	-1.65241	0.00219342	1.20135	0.165649	LOC_Os11g17080	OsMPK16 - putative MAPK based on amino acid sequence homology, expressed
Os.52737.1.S1_at	841.426	910.204	1027.2	716.093	869.315	725.204	613.315	735.204	242.537	1.74653	0.0262164	1.45225	0.126029	1.20264	0.291695	LOC_Os05g50030	hypothetical protein
Os.52743.1.S1_at	40.9922	32.2146	31.8996	29.8459	22.306	25.0892	19.6648	25.8819	9.78339	1.89963	0.0144725	1.39601	0.184978	1.36076	0.10557	LOC_Os06g16330	BRASSINOSTEROID INSENSITIVE 1-associated receptor kinase 1 precursor, putative, expressed
Os.52745.1.S1_at	100.958	66.7197	68.9641	39.4522	37.514	50.7107	52.6248	78.1801	81.8324	1.11289	0.536553	-1.66543	0.0594908	1.85344	0.0248022	LOC_Os02g44654	cytochrome P450 86A2, putative, expressed
Os.52757.1.S1_at	986.204	669.648	612.315	814.315	612.315	716.648	387.426	423.759	348.982	1.95503	0.0139577	1.84739	0.0226836	1.05827	0.712319	LOC_Os04g25570	protein phosphatase 2c, putative, expressed
Os.52759.1.S1_at	1757.43	1524.98	1820.98	1282.87	1258.65	1054.2	793.204	1284.87	377.537	2.07826	0.00926557	1.46429	0.155449	1.41929	0.0753264	LOC_Os06g17730	blue copper protein precursor, putative, expressed
Os.52764.1.S1_at	102.458	71.5404	148.68	73.6505	68.412	96.5444	39.23	72.5309	53.769	1.94936	0.047888	1.44147	0.292896	1.35234	0.233062	LOC_Os11g03200	EMB2748, putative, expressed
Os.52767.1.A1_at	1036.65	661.735	816.512	671.982	565.179	630.846	666.426	433.512	546.093	1.52785	0.0358069	1.13485	0.516832	1.3463	0.091586	LOC_Os08g35160	chaperone protein dnaJ, putative, expressed
Os.52778.1.S1_at	26.4719	516.093	311.537	332.537	531.759	359.759	555.759	782.426	618.093	-2.29045	0.037531	-1.59819	0.127642	-1.43315	0.406344	LOC_Os02g50810	expressed protein
Os.5278.1.S1_at	132.648	142.093	94.8708	126.87	129.87	83.426	146.815	184.648	178.921	-1.38086	0.0530711	-1.50039	0.0271308	1.08656	0.633126	LOC_Os11g24484	steroid dehydrogenase SPM2, putative, expressed
Os.52780.1.S1_at	360.982	232.648	340.87	309.648	239.093	354.759	207.093	192.87	210.204	1.53155	0.0449713	1.48074	0.0624712	1.03431	0.817314	LOC_Os05g07710	WD-repeat domain phosphoinositide-interacting protein 3, putative, expressed
Os.52789.1.S1_at	727.648	734.204	744.426	328.76	343.648	442.093	1952.31	1862.54	1728.2	-2.5124	1.70402e-06	-4.97358	3.18095e-07	1.97961	0.000969287	LOC_Os05g45130	retrotransposon protein, putative, unclassified, expressed
Os.52805.1.S1_at	1836.54	1305.87	1719.2	1457.87	1388.43	1551.54	938.204	1146.54	991.982	1.58013	0.00656614	1.42939	0.0235958	1.10546	0.330834	LOC_Os12g29750	LCV3, putative, expressed
Os.52808.1.S1_at	239.204	120.87	208.87	166.536	120.87	115.093	98.5371	115.315	54.8704	2.11722	0.0291549	1.49783	0.251028	1.41353	0.165087	LOC_Os09g20284	polyamine oxidase precursor, putative, expressed
Os.5282.1.S2_at	163.894	117.783	175.227	147.093	112.116	117.783	96.1159	115.613	59.1248	1.6869	0.0284328	1.39186	0.152705	1.21197	0.263809	LOC_Os03g10350	NPGR1, putative, expressed
Os.52833.1.S1_at	81.6608	80.4578	94.2428	186.58	117.648	170.021	133.201	79.3564	51.4651	-1.02988	0.925413	1.79624	0.036595	-1.84992	0.0321489	LOC_Os08g02110	peroxidase 47 precursor, putative, expressed
Os.52836.1.S1_at	170.314	146.758	198.204	150.091	135.759	155.315	124.551	123.204	81.656	1.56424	0.0118803	1.33926	0.0758895	1.16799	0.205203	LOC_Os05g03210	F-box domain containing protein, expressed
Os.52859.1.S1_at	38.6801	22.8608	33.6114	20.4246	18.8165	16.8443	24.6406	26.507	15.4952	1.4278	0.0944416	-1.18824	0.490136	1.69656	0.034675	LOC_Os08g09750	F-box domain containing protein, expressed
Os.52873.1.S1_a_at	5661.65	3592.31	4795.98	4888.31	4013.54	4885.31	2533.98	3069.87	3536.87	1.53707	0.0330138	1.50832	0.0401853	1.01906	0.88754	LOC_Os05g25550	ATPase 7, plasma membrane-type, putative, expressed
Os.52879.1.S1_at	7997.87	5790.2	7921.09	8254.54	6779.09	9481.43	4849.09	4459.43	4916.76	1.5261	0.029404	1.72334	0.00788717	-1.12925	0.327277	LOC_Os02g04210	expressed protein
Os.52896.1.S1_at	659.093	671.87	576.537	524.87	538.315	461.426	271.537	523.87	360.426	1.65032	0.0102064	1.31906	0.120198	1.25114	0.109195	LOC_Os09g16090	cytokinin-O-glucosyltransferase 1, putative, expressed
Os.52902.1.S1_at	409.426	405.426	405.426	260.537	280.093	335.093	513.87	463.093	426.648	-1.15024	0.0684658	-1.6028	0.000694837	1.39345	0.00589886	LOC_Os07g40000	seed specific protein Bn15D17A, putative, expressed
Os.52906.1.S1_at	49.8943	57.2468	25.0062	43.7415	35.7515	21.9637	52.8446	86.1859	150.982	-2.19461	0.0834322	-2.85848	0.0479919	1.3025	0.70078	LOC_Os03g17610	RHL2, putative, expressed
Os.52928.1.S1_at	52.9436	41.4361	55.3754	32.5926	28.5063	28.7368	66.1658	76.5602	45.6102	-1.25763	0.171532	-2.09645	0.00742094	1.66699	0.0524933	LOC_Os02g51810	amidase, putative, expressed
Os.52960.1.S1_x_at	67.4754	50.658	37.069	49.4731	47.3757	40.9792	56.9213	91.8337	72.4303	-1.42514	0.0955634	-1.60479	0.0467676	1.12606	0.621492	LOC_Os03g25869	expressed protein
Os.52964.1.S1_at	50.8736	631.093	224.87	159.87	511.093	199.093	1277.65	1302.87	854.87	-3.78832	0.0062708	-3.94847	0.0058653	1.04227	0.954244	LOC_Os06g13460	jasmonate O-methyltransferase, putative, expressed
Os.52968.1.S1_at	11682.5	7939.2	9589.65	9152.43	7939.2	8558.87	5347.09	6929.87	4132.76	1.78013	0.0096102	1.56313	0.0355538	1.13882	0.338159	LOC_Os11g19160	beta-D-xylosidase, putative, expressed
Os.52979.1.S1_at	136.384	129.426	138.022	120.828	116.717	179.939	96.2685	89.9391	48.1613	1.72306	0.0351165	1.78131	0.0263525	-1.03381	0.834421	LOC_Os10g34650	retrotransposon protein, putative, unclassified
Os.52989.1.S1_at	4661.2	3416.2	3847.65	3495.54	3037.09	3529.43	2097.98	2963.43	1155.76	1.91809	0.012074	1.61843	0.0539362	1.18515	0.290629	LOC_Os12g14100	AATL2, putative, expressed
Os.5299.2.S1_a_at	1000.31	830.87	758.87	653.648	658.648	676.093	1115.87	1072.43	1173.76	-1.29806	0.00665927	-1.69084	0.000357282	1.30259	0.0194835	LOC_Os05g37970	USP family protein, putative, expressed
Os.53004.1.S1_at	9.13639	10.9313	10.7677	9.67465	9.67465	10.2677	25.7749	35.0931	16.1876	-2.49894	0.0138646	-2.60174	0.0124155	1.04114	0.930778	LOC_Os12g12560	NADP-dependent oxidoreductase P2, putative, expressed
Os.53006.1.S1_at	147.87	133.368	176.755	33.8704	31.7593	23.014	233.315	240.426	231.759	-1.54042	0.00028735	-7.95882	1.49536e-06	5.16667	3.00197e-05	LOC_Os03g63870	expressed protein
Os.5301.1.S1_at	77.316	46.4358	72.7692	43.547	43.4358	41.2136	106.915	108.763	52.5701	-1.36498	0.208958	-2.09247	0.0333819	1.53297	0.228575	LOC_Os02g09380	expressed protein
Os.53010.1.S1_at	41.9332	45.3008	32.837	30.6442	41.9332	30.9715	53.8544	67.3152	44.6996	-1.38143	0.0679401	-1.60184	0.0232581	1.15956	0.453204	LOC_Os07g25900	expressed protein
Os.53018.2.S1_x_at	1967.98	1491.2	1865.09	1617.87	1391.09	1724.43	1037.98	1184.31	861.982	1.72626	0.00364823	1.53468	0.0145867	1.12483	0.269498	LOC_Os04g43210	proton myo-inositol cotransporter, putative, expressed
Os.53021.1.S1_at	1425.54	1339.76	1595.54	1302.09	1370.87	1557.65	831.759	996.315	1065.09	1.50729	0.00333508	1.46228	0.00520203	1.03078	0.691332	LOC_Os11g06140	serine/threonine-protein kinase WNK4, putative, expressed
Os.53023.1.S1_at	246.648	147.969	177.655	140.752	97.8775	112.072	210.085	232.989	243.826	-1.2003	0.210153	-1.95865	0.0062487	1.6318	0.0350023	LOC_Os03g19540	expressed protein
Os.53046.1.S1_at	19.1896	18.4375	16.0698	17.6767	17.2949	13.7265	30.7646	23.1771	31.841	-1.59754	0.00592218	-1.76152	0.0029642	1.10265	0.540591	LOC_Os01g71330	expressed protein
Os.53051.1.S1_at	984.78	850.426	1138.56	1053.43	962	1340.98	606.759	536.537	953.87	1.41799	0.110623	1.60045	0.036207	-1.12867	0.445451	LOC_Os02g01270	START domain-containing protein, putative, expressed
Os.53058.1.S1_at	94.428	83.223	88.919	81.6543	94.428	59.1956	103.759	157.731	156.315	-1.56734	0.0249294	-1.77579	0.0115652	1.133	0.561321	LOC_Os03g64200	ATPase, coupled to transmembrane movement of substances, putative, expressed
Os.53066.1.S1_x_at	1723.31	1054.87	1451.31	1601.09	1062.76	1483.87	923.87	711.426	941.537	1.64136	0.0433202	1.60962	0.0514003	1.01972	0.903602	LOC_Os01g59880	inositol-1, 4, 5-trisphosphate 5-phosphatase-like protein, putative, expressed
Os.53084.1.S1_at	208.648	178.204	218.87	189.759	185.982	206.869	95.5371	142.464	161.87	1.51479	0.0129052	1.45699	0.0210474	1.03967	0.708325	No match	Oryza sativa (japonica cultivar-group) cDNA clone:J023067A07, full insert sequence.
Os.53094.1.S1_at	154.647	130.018	124.12	148.093	119.154	130.581	79.8689	125.537	62.4245	1.52628	0.0439364	1.48537	0.0574647	1.02754	0.849864	LOC_Os06g12830	expressed protein
Os.53097.1.S1_at	1050.2	1068.09	771.648	1319.2	884.87	1273.2	557.759	830.426	599.093	1.45422	0.0978254	1.74977	0.017827	-1.20323	0.24956	LOC_Os04g50820	oligopeptide transporter 4, putative, expressed
Os.53107.1.S1_at	1110.31	744.648	845.759	737.537	678.759	713.759	615.093	712.204	464.87	1.50696	0.0305235	1.18854	0.335358	1.26791	0.127371	LOC_Os02g21650	B-cell receptor-associated protein 31-like containing protein, expressed
Os.53117.1.S1_x_at	357.537	505.426	363.537	375.426	483.87	399.87	534.537	744.87	797.87	-1.69366	0.0129164	-1.64972	0.0152281	-1.02663	0.897659	LOC_Os12g29400	ABA-responsive protein, putative, expressed
Os.53121.1.S1_at	2481.98	1646.65	2735.31	2464.54	1947.87	2982.54	1644.2	1056.76	1673.98	1.56892	0.0822941	1.69029	0.0447745	-1.07736	0.672219	LOC_Os07g08060	transmembrane BAX inhibitor motif-containing protein 4, putative, expressed
Os.5313.1.S1_at	864.871	612.426	789.426	509.537	469.982	411.204	1295.98	1105.31	593.871	-1.32136	0.233301	-2.15368	0.026664	1.62989	0.162099	LOC_Os08g09350	protein gar2, putative, expressed
Os.53132.1.S1_at	894.759	766.093	949.982	700.87	713.982	743.315	443.537	711.871	526.093	1.55268	0.00790377	1.28348	0.0918076	1.20975	0.105597	LOC_Os09g10300	SKP1-like protein 1A, putative, expressed
Os.53148.1.S1_at	39.1695	69.8825	33.1566	39.3465	47.5836	32.2311	148.265	134.673	70.8229	-2.48762	0.0181145	-2.96876	0.0117572	1.19341	0.737649	LOC_Os03g52720	magnesium-dependent phosphatase 1, putative, expressed
Os.53165.1.S1_at	353.648	231.315	340.204	253.093	188.204	224.426	220.87	238.759	136.648	1.55157	0.0454194	1.11646	0.614075	1.38972	0.0942106	LOC_Os03g10540	F-box domain containing protein, expressed
Os.53174.1.A1_s_at	204.87	366.982	333.426	275.315	285.315	360.204	387.87	573.315	543.093	-1.66168	0.0227151	-1.6336	0.0251529	-1.01718	0.939583	LOC_Os02g48350	diacylglycerol O-acyltransferase 1, putative, expressed
Os.53191.1.S1_at	622.537	391.648	646.093	547.315	408.315	527.759	242.759	238.648	265.648	2.22243	0.00685946	1.98565	0.0174323	1.11925	0.464428	LOC_Os04g02010	hypothetical protein
Os.53199.1.S1_at	4064.54	2338.98	3371.43	3316.09	2646.54	2971.87	1974.65	2270.98	1497.76	1.70195	0.0301534	1.55561	0.0667022	1.09407	0.577393	LOC_Os01g07910	NADH-cytochrome b5 reductase-like protein, putative, expressed
Os.532.1.S1_s_at	53.2857	53.2857	46.3913	46.3754	51.2961	35.5694	62.12	73.901	68.1715	-1.33492	0.0149675	-1.53251	0.00342097	1.14802	0.24166	LOC_Os08g30340	PAS2, putative, expressed
Os.53201.2.S1_x_at	367.759	249.315	423.87	352.648	310.982	413.87	220.648	216.537	240.093	1.53695	0.0480018	1.59093	0.0343699	-1.03512	0.811677	LOC_Os06g29490	expressed protein
Os.53208.1.S1_at	22.6909	18.9845	23.0673	33.1976	20.8913	24.7139	30.7234	36.1691	41.3038	-1.67117	0.0113361	-1.373	0.0507007	-1.21717	0.288026	LOC_Os09g29600	OsWAK85 - OsWAK receptor-like cytoplasmic kinase (OsWAK-RLCK), expressed
Os.53212.1.S1_at	184.759	142.426	225.093	162.426	142.315	177.426	106.648	105.204	113.426	1.69786	0.0119965	1.48232	0.0493105	1.14541	0.314279	LOC_Os04g21660	26S protease regulatory subunit 6A, putative, expressed
Os.53218.1.S1_at	295.157	176.979	320.868	156.645	156.645	169.298	95.6463	126.315	41.0454	3.01514	0.00543152	1.83489	0.129389	1.64323	0.0475381	LOC_Os04g42900	expressed protein
Os.53221.1.S1_at	3202.65	2836.65	3019.98	2222.54	2241.87	1827.2	1764.65	2259.31	624.426	1.94891	0.0127262	1.3535	0.239294	1.4399	0.0700863	LOC_Os07g20130	MATH domain containing protein, expressed
Os.53236.1.S1_at	141.203	101.125	95.4283	73.2038	101.87	58.0929	131.093	102.982	141.426	-1.11175	0.518194	-1.61043	0.0413341	1.44856	0.105939	LOC_Os02g43170	salt tolerance-like protein, putative, expressed
Os.53237.1.S1_at	14.9299	15.8369	15.3933	16.6186	15.6439	15.5362	23.3038	22.9489	26.3751	-1.57339	9.12542e-05	-1.51945	0.000130792	-1.0355	0.588442	LOC_Os07g34070	nodulin-like protein, putative, expressed
Os.53250.1.S1_at	164.648	157.515	118.87	129.626	128.626	111.627	83.3407	125.626	63.4409	1.61902	0.0281622	1.35782	0.147352	1.19237	0.270338	LOC_Os09g11370	expressed protein
Os.53253.1.S1_at	3592.98	2115.76	2955.43	2511.43	2342.43	2662.54	1552.43	1925.76	1691.2	1.67605	0.0194786	1.45402	0.0777961	1.1527	0.338861	LOC_Os08g03180	retrotransposon protein, putative, unclassified, expressed
Os.53269.1.S1_at	31.4355	22.6215	18.7045	26.3484	27.092	24.4739	45.6797	49.161	26.3484	-1.66557	0.0498003	-1.55541	0.0711549	-1.07082	0.803058	LOC_Os01g32840	expressed protein
Os.53285.1.S1_x_at	4257.87	3544.98	4897.2	6217.09	5286.98	6585.09	11416.5	7118.76	8059.54	-2.09407	0.00705497	-1.47021	0.0495581	-1.42434	0.171065	LOC_Os08g29770	endoglucanase precursor, putative, expressed
Os.53294.1.S1_at	100.669	298.089	159.312	202.204	250.312	210.233	392.534	347.201	433.867	-2.10297	0.00852149	-1.77081	0.0188343	-1.18757	0.537548	LOC_Os04g26550	expressed protein
Os.53298.1.S1_at	3172.2	2186.43	2761.76	2943.31	2289.54	2865.31	1417.98	1711.2	1953.54	1.59765	0.0181085	1.59327	0.0186543	1.00274	0.981964	LOC_Os03g59660	AP-1 complex subunit sigma-2, putative, expressed
Os.53299.1.S1_at	235.204	262.204	203.191	172.539	154.537	159.119	222.204	342.873	265.314	-1.18526	0.229132	-1.70794	0.0120672	1.44098	0.0689963	LOC_Os09g35760	OCL3 protein, putative, expressed
Os.5334.2.S1_a_at	669.093	499.87	365.204	322.87	399.426	406.87	556.648	607.648	963.87	-1.38718	0.174937	-1.88472	0.0413872	1.35867	0.334702	LOC_Os01g65780	secondary cell wall-related glycosyltransferase family 8, putative, expressed
Os.53344.1.S1_at	136.571	87.0597	137	104.46	82.4599	129.759	68.9044	81.0931	67.4676	1.65834	0.0371628	1.45623	0.114042	1.13879	0.444175	LOC_Os03g04320	hypothetical protein
Os.53358.1.S1_at	3835.09	2335.87	3051.43	3321.2	2419.65	2766.43	1160.43	1956.76	1427.2	2.0294	0.0140775	1.87204	0.027319	1.08406	0.619463	LOC_Os11g37560	expressed protein
Os.53364.1.S1_at	1276.76	677.426	1627.76	756.981	574.204	475.537	533.426	670.315	382.537	2.25808	0.0353129	1.13897	0.775126	1.98257	0.0528093	LOC_Os07g40740	heparanase-like protein 3 precursor, putative, expressed
Os.53377.1.S1_at	3059.65	1540.43	2525.31	2026.87	1470.31	1540.43	1121.43	1513.54	545.093	2.24065	0.0272051	1.58413	0.220596	1.41444	0.175317	LOC_Os08g28870	receptor-like protein kinase 5 precursor, putative, expressed
Os.53395.1.S1_at	108.461	55.3721	109.061	51.691	37.3027	33.1185	131.788	148.282	83.3508	-1.33173	0.21983	-2.97612	0.0106932	2.23478	0.0626845	LOC_Os01g08020	boron transporter-like protein 2, putative, expressed
Os.53398.1.S1_at	110.739	72.9501	120.073	95.0612	66.7674	90.0723	41.5185	72.1894	43.7415	1.92927	0.022228	1.59988	0.095645	1.20588	0.319746	LOC_Os08g20730	peroxidase 40 precursor, putative, expressed
Os.53423.1.S1_at	1520.2	1060.87	1618.98	1414.76	1268.65	1583.98	774.093	769.759	1079.65	1.60094	0.0264311	1.6266	0.0224901	-1.01603	0.904638	LOC_Os02g51640	expressed protein
Os.53470.1.S1_at	99.5371	76.8048	117.235	66.4015	73.8976	75.4729	70.1545	70.0681	53.9971	1.51157	0.0217039	1.11097	0.529106	1.36059	0.0525208	LOC_Os11g07430	cell wall surface anchor family protein, putative, expressed
Os.53473.1.S1_at	252.426	199.889	200.555	175.667	149.778	174.778	145.334	180.444	106.87	1.50901	0.0203835	1.15619	0.374255	1.30516	0.0732637	LOC_Os03g05460	expressed protein
Os.53477.1.S1_at	449.093	361.426	456.982	368.982	328.759	401.537	243.759	320.759	188.204	1.68389	0.00770147	1.4604	0.0382025	1.15303	0.246268	LOC_Os04g58000	B3 DNA binding domain containing protein, expressed
Os.53483.1.S1_at	471.315	390.426	507.87	463.204	466.982	624.093	233.537	298.537	435.204	1.41594	0.107529	1.60686	0.0329108	-1.13483	0.418819	LOC_Os08g45230	epsin-3, putative, expressed
Os.53489.1.S1_at	41.4116	44.0641	14.3229	46.3104	48.4506	48.0442	56.5736	61.9709	75.6845	-1.94621	0.0132259	-1.3601	0.107314	-1.43093	0.164614	LOC_Os11g27329	serine carboxypeptidase 1 precursor, putative, expressed
Os.53491.1.S1_at	159.648	164.957	158.648	116.87	125.735	110.112	180.237	200.008	190.093	-1.1802	0.00327715	-1.61698	2.25921e-05	1.37008	0.000402265	LOC_Os11g36830	expressed protein
Os.53494.1.S1_x_at	26.0084	30.3034	22.7801	26.4141	30.0136	38.6247	22.2038	18.5323	22.5436	1.24988	0.194296	1.5021	0.0260867	-1.2018	0.190712	LOC_Os05g37130	glucan endo-1,3-beta-glucosidase 7 precursor, putative, expressed
Os.53497.1.S1_at	4044.65	2537.09	3317.31	3559.65	2650.2	3164.76	1393.98	1896.54	1628.87	2.01225	0.0085312	1.90565	0.0138335	1.05594	0.699722	LOC_Os04g39590	fasciclin-like arabinogalactan protein 7 precursor, putative
Os.53508.1.S1_at	1328.43	880.537	1101.76	1059.54	880.537	988.759	724.426	819.759	582.87	1.55648	0.0208828	1.37694	0.0798406	1.13039	0.354593	LOC_Os05g48050	39S ribosomal protein L12, mitochondrial precursor, putative, expressed
Os.53523.1.A1_at	74.2018	59.0603	87.9447	46.0603	53.3384	14.6295	115.204	158.005	54.054	-1.47944	0.24341	-2.87002	0.040628	1.93993	0.239016	LOC_Os02g47760	ATPase family AAA domain-containing protein 3, putative, expressed
Os.53525.1.S1_at	1615.43	1271.31	1468.43	1395.98	1289.43	1482.31	711.204	976.982	863.315	1.7069	0.0017525	1.63344	0.00303238	1.04498	0.598637	LOC_Os01g59880	inositol-1, 4, 5-trisphosphate 5-phosphatase-like protein, putative, expressed
Os.5354.1.S1_at	36.2543	38.4108	25.9536	24.8001	31.3621	22.2776	65.3202	87.209	130.54	-2.81329	0.00923582	-3.60874	0.00547747	1.28275	0.662477	LOC_Os12g06220	YLS9, putative, expressed
Os.53546.1.S1_at	36.6829	42.2719	35.3602	44.402	45.4536	35.8572	78.9362	108.007	44.8088	-2.02731	0.0421782	-1.8435	0.0592005	-1.09971	0.811149	LOC_Os03g10100	sorbitol transporter, putative, expressed
Os.53546.1.S1_s_at	33.4966	34.2432	48.9601	49.1535	46.7084	52.3978	92.7311	79.171	118.886	-2.49176	0.00144444	-1.96134	0.00391298	-1.27044	0.353087	LOC_Os03g10100	sorbitol transporter, putative, expressed
Os.53554.1.S1_at	220.426	199.87	239.204	147.759	169.537	117.648	338.315	302.426	206.982	-1.2854	0.127661	-1.94904	0.00821819	1.51629	0.0795883	LOC_Os05g43970	heat- and acid-stable phosphoprotein, putative, expressed
Os.5356.1.S1_at	199.417	124.537	101.426	83.0927	95.6428	91.3149	156.759	156.981	200.315	-1.20846	0.316498	-1.90355	0.0238114	1.57519	0.104156	LOC_Os01g38980	calmodulin binding protein, putative, expressed
Os.53568.1.S1_at	20.1324	23.3038	18.131	20.9385	31.4359	16.7504	28.8182	56.0297	47.945	-2.15688	0.0203872	-1.92106	0.0313402	-1.12275	0.751279	LOC_Os08g39560	OTU-like cysteine protease family protein, expressed
Os.53589.1.S1_at	54.9806	34.868	56.6591	41.3551	27.1137	40.8736	74.577	65.1372	46.4538	-1.2707	0.218895	-1.70261	0.0375559	1.3399	0.245676	LOC_Os01g72710	expressed protein
Os.536.1.S1_at	957.982	579.315	854.982	706.315	613.426	616.87	482.537	454.982	253.87	2.00797	0.0118337	1.62551	0.0688357	1.23529	0.224724	LOC_Os01g05840	retinol dehydrogenase 11, putative, expressed
Os.53608.1.A1_at	36.4194	38.3457	23.7688	37.7753	36.1164	23.8746	38.679	57.0163	54.168	-1.52093	0.0491344	-1.53287	0.0467452	1.00785	0.971849	LOC_Os08g32500	permease, putative, expressed
Os.53609.1.S1_s_at	335.982	348.204	230.537	164.648	283.648	120.315	293.648	797.315	768.87	-2.03322	0.0690635	-3.27083	0.0233828	1.6087	0.449058	LOC_Os01g10490	meiosis 5, putative, expressed
Os.5361.1.S1_at	104.537	197.759	159.907	138.87	162.426	114.204	274.537	309.648	258.204	-1.82255	0.00383763	-2.02741	0.00217005	1.1124	0.595387	LOC_Os12g39380	transposon protein, putative, Mutator sub-class, expressed
Os.53612.1.S1_at	45.0337	44.47	54.0255	26.7158	26.0233	26.4554	36.1438	65.0887	36.1438	1.04479	0.812509	-1.73467	0.0575531	1.81236	0.0411266	LOC_Os06g14450	protein binding protein, putative, expressed
Os.53614.1.S1_at	312.426	1239.87	962.648	875.093	1227.65	1419.31	1897.87	1220.98	2101.2	-2.07561	0.0372815	-1.4821	0.145408	-1.40045	0.359446	LOC_Os02g51930	cytokinin-O-glucosyltransferase 2, putative, expressed
Os.53632.1.S1_at	56.3932	55.2822	52.1849	52.9001	62.3642	30.181	59.5668	141.049	113.789	-1.91874	0.0546894	-2.16167	0.0369125	1.12661	0.780659	LOC_Os05g13370	rhomboid family protein, expressed
Os.53660.1.S1_at	77.6456	45.6692	69.2257	20.8432	46.3104	77.547	72.8779	134.273	104.67	-1.61951	0.109952	-2.15494	0.0392348	1.33061	0.480552	LOC_Os02g43790	ethylene responsive protein, putative, expressed
Os.5371.1.S1_s_at	595.87	359.982	523.426	419.759	255.537	418.537	359.982	290.315	266.87	1.61288	0.0483775	1.19262	0.466851	1.35238	0.141099	LOC_Os04g32590	expressed protein
Os.53726.1.S1_at	83.7463	61.7463	82.1907	75.4276	57.9095	56.8574	96.426	177.635	144.634	-1.83894	0.0217629	-2.20141	0.0103283	1.19711	0.568094	LOC_Os07g05370	protein kinase, putative, expressed
Os.53728.1.S1_at	25.0062	55.3721	41.1577	32.1539	43.7038	56.8131	82.4381	72.5015	92.3903	-2.03504	0.00671269	-1.86424	0.010171	-1.09162	0.732139	LOC_Os09g30454	OsWAK87 - OsWAK receptor-like protein kinase, expressed
Os.53777.1.S1_at	50.7027	58.1309	39.3983	53.0579	58.1309	33.3793	71.2362	81.2314	92.1049	-1.64993	0.0121153	-1.69175	0.010307	1.02534	0.897106	LOC_Os04g34530	nodulin protein, putative, expressed
Os.53800.1.S1_at	5075.43	4509.09	4818.43	3723.43	3652.87	3649.65	2646.65	3723.43	1340.98	1.86783	0.00839667	1.42989	0.104659	1.30628	0.0995919	LOC_Os11g05760	lysosomal Pro-X carboxypeptidase precursor, putative, expressed
Os.53815.1.S1_at	1475.09	915.537	1154.31	1222.09	890.648	1039.65	456.093	799.315	656.204	1.85443	0.0203127	1.64907	0.0549114	1.12453	0.48029	LOC_Os03g04890	protein binding protein, putative, expressed
Os.53823.1.S1_at	870.87	657.093	776.537	710.759	657.093	724.204	356.315	548.315	511.315	1.62754	0.00612912	1.4775	0.0199525	1.10155	0.361277	LOC_Os06g18830	protein kinase G11A, putative, expressed
Os.53832.1.S1_at	2682.98	1185.09	2211.98	3924.32	1890.76	3006.98	1105.65	1334.54	1461.31	1.55839	0.27646	2.2612	0.0354097	-1.45098	0.182643	LOC_Os01g15680	transferase, putative, expressed
Os.53834.1.S1_at	563.648	334.093	513.537	420.315	345.648	400.204	281.093	304.426	218.537	1.7552	0.0186608	1.45036	0.105181	1.21019	0.244319	LOC_Os03g17960	expressed protein
Os.5384.1.S1_at	1933.76	2033.2	1082.98	1127.43	1470.43	699.426	1852.76	1984.87	1981.31	-1.15228	0.43752	-1.76477	0.0343386	1.53155	0.106888	LOC_Os06g21400	hypothetical protein
Os.53854.1.S1_at	320.982	185.939	233.537	195.427	167.459	184.315	123.74	167.126	107.427	1.85908	0.0194281	1.37387	0.217499	1.35318	0.12401	LOC_Os03g25640	F-box domain containing protein, expressed
Os.53861.1.S1_at	202.245	145.005	179.672	161.561	143.561	151.87	102.689	118.005	114.426	1.57234	0.00487626	1.36366	0.032961	1.15302	0.164673	LOC_Os10g39470	expressed protein
Os.53869.1.S1_at	2995.54	1535.09	3030.43	1689.76	1605.65	1632.76	1592.2	987.204	491.093	2.46248	0.0205271	1.605	0.244015	1.53425	0.11689	LOC_Os06g42860	gastric triacylglycerol lipase precursor, putative, expressed
Os.53897.1.S1_at	310.436	287.991	290.759	242.547	266.769	265.102	324.102	587.759	436.991	-1.51695	0.050878	-1.74176	0.0227491	1.1482	0.565637	LOC_Os07g32406	expressed protein
Os.53904.1.S1_at	236.426	194.648	270.426	281.87	194.648	263.426	100.093	130.204	115.648	2.02778	0.00643612	2.13891	0.00397017	-1.0548	0.673886	LOC_Os03g37920	transposon protein, putative, unclassified, expressed
Os.53912.1.S1_x_at	32.5781	32.5781	30.5944	22.0235	28.9096	32.5319	68.6827	38.4022	99.426	-2.15676	0.0448795	-2.47422	0.0308796	1.1472	0.788688	LOC_Os04g34600	ABA/WDS induced protein, expressed
Os.53923.1.S1_at	7417.54	3480.65	6759.54	6264.21	3946.98	5862.76	1878.87	1981.09	1561.2	3.25718	0.0124581	2.96503	0.0220016	1.09853	0.664354	LOC_Os06g47040	retrotransposon protein, putative, unclassified, expressed
Os.53931.1.S1_at	81.4906	171.315	99.5599	171.466	188.157	154.713	204.935	167.158	169.936	-1.53826	0.0493428	-1.05384	0.732113	-1.45967	0.0807039	LOC_Os11g33030	vegetative cell wall protein gp1 precursor, putative, expressed
Os.53946.1.S1_at	535.982	445.426	397.426	254.648	302.759	251.315	397.426	476.537	404.204	1.07876	0.448279	-1.58048	0.00915408	1.70495	0.00371716	LOC_Os08g41440	NAD-dependent epimerase/dehydratase family protein, putative, expressed
Os.53958.1.S1_at	60.9915	54.9617	42.2852	60.0054	43.1798	32.1166	60.8943	78.0624	77.272	-1.36648	0.0807934	-1.59812	0.026402	1.16952	0.438582	LOC_Os05g01120	CYP722A1, putative, expressed
Os.53971.1.S1_at	264.982	260.982	339.315	265.982	279.093	369.759	160.537	179.759	250.426	1.46478	0.0645649	1.54867	0.0371407	-1.05727	0.697516	LOC_Os07g37110	nucleoside transporter, putative, expressed
Os.53991.1.S1_at	104.537	109.093	133.469	93.2038	93.2038	136.58	78.2039	78.5441	65.9805	1.55839	0.0273781	1.45014	0.0580975	1.07465	0.594489	LOC_Os05g28970	hypothetical protein
Os.53999.1.S1_at	49.073	32.5113	42.7464	30.8669	31.0797	40.7464	26.5036	21.9855	25.4763	1.68093	0.0138343	1.38839	0.0975592	1.2107	0.190135	LOC_Os03g01580	expressed protein
Os.54046.1.S1_at	117.946	91.8345	138.759	100.87	97.2038	109.426	77.6282	64.439	81.3153	1.56028	0.0142001	1.37656	0.0614028	1.13346	0.30539	LOC_Os05g02210	CRR4, putative
Os.54051.1.S1_at	1037.2	732.204	993.537	886.204	732.648	1009.76	512.093	581.537	636.981	1.59651	0.0174274	1.51889	0.0300115	1.0511	0.68694	LOC_Os11g10200	F-box domain containing protein, expressed
Os.54065.1.S1_at	449.759	338.426	390.759	355.648	300.537	319.982	235.87	258.759	263.539	1.55499	0.00352088	1.28753	0.0528126	1.20773	0.0664711	LOC_Os10g25000	expressed protein
Os.54070.1.S1_at	116.782	78.4564	103.505	100.901	58.9026	87.8381	51.123	69.1178	55.6576	1.69838	0.0291441	1.40787	0.146963	1.20635	0.280469	LOC_Os03g51670	serine esterase family protein, putative, expressed
Os.54078.1.S1_at	358.46	233.571	332.46	257.903	214.093	230.759	216.571	237.238	112.923	1.63127	0.0391808	1.24001	0.356331	1.31552	0.154518	LOC_Os02g42300	expressed protein
Os.54098.1.S1_at	208.648	321.982	225.315	311.537	306.093	219.315	386.093	421.982	387.759	-1.58191	0.00936435	-1.42881	0.0219372	-1.10715	0.514268	LOC_Os07g01240	expressed protein
Os.54222.1.S1_at	117.373	83.7071	113.093	66.4906	63.7814	78.0404	75.3938	80.2044	70.3795	1.39028	0.0224349	-1.0848	0.563341	1.50818	0.0105278	LOC_Os04g28040	expressed protein
Os.54238.1.S1_at	102.395	69.3411	81.865	73.3412	60.9675	60.2302	60.0138	65.2301	31.6152	1.61674	0.0373884	1.24021	0.339668	1.3036	0.155156	LOC_Os09g38910	OsWAK92 - OsWAK receptor-like protein kinase, expressed
Os.54253.1.S1_at	144.687	100.242	198.543	106.02	89.2177	91.7706	84.4262	104.465	37.9187	1.95526	0.0447569	1.26542	0.508635	1.54515	0.117618	LOC_Os05g13300	ATP binding protein, putative, expressed
Os.54281.1.S1_at	1529.09	1052.43	1475.76	1312.65	1003.2	1256.98	935.87	1032.87	585.204	1.58863	0.0338861	1.39895	0.113041	1.13559	0.411777	LOC_Os03g44810	expressed protein
Os.54313.1.S1_at	275.672	184.894	247.005	206.227	142.672	155.903	257.116	408.005	292.338	-1.35316	0.119938	-1.8967	0.0167729	1.40168	0.19187	LOC_Os03g59550	RNA-binding protein 8A, putative, expressed
Os.54343.1.S1_at	195.562	141.351	224.351	180.282	131.315	195.573	126.017	109.308	117.684	1.58994	0.0355348	1.4367	0.0925125	1.10666	0.509246	LOC_Os05g01590	dnaJ domain containing protein, expressed
Os.54358.1.S1_at	53.8176	34.8213	44.8179	33.1566	37.8802	30.0136	33.1566	26.1183	21.3468	1.65535	0.0199852	1.25339	0.269886	1.3207	0.102139	LOC_Os11g17954	transposon protein, putative, Pong sub-class, expressed
Os.5436.1.S1_at	924.426	2014.98	1386.65	1938.87	1781.76	1706.09	2546.76	2153.09	2572.87	-1.68114	0.013973	-1.34017	0.0752383	-1.25443	0.247422	LOC_Os01g67320	expressed protein
Os.54360.1.S1_at	484.759	386.759	587.315	417.426	361.982	541.426	317.426	348.651	207.093	1.67073	0.0369531	1.51269	0.0872019	1.10448	0.552232	LOC_Os03g44530	expressed protein
Os.5439.1.S1_a_at	288.204	222.537	291.87	253.204	216.225	228.086	138.538	214.759	163.982	1.5516	0.0133353	1.34843	0.0710087	1.15067	0.248664	LOC_Os01g18320	protoporphyrinogen oxidase, chloroplast precursor, putative, expressed
Os.54410.1.S1_at	89.6482	178.426	128.759	149.537	172.315	165.093	172.315	237.648	315.204	-1.82738	0.0341829	-1.48922	0.0949184	-1.22708	0.482028	LOC_Os06g13720	pyruvate dehydrogenase E1 component alpha subunit, mitochondrial precursor, putative, expressed
Os.5442.1.S1_at	25.1581	15.9581	19.4545	23.2481	26.0084	26.0084	38.8973	47.0238	53.8629	-2.30778	0.000775677	-1.85723	0.00223636	-1.24259	0.290131	LOC_Os09g24670	CAAX amino terminal protease family protein, putative, expressed
Os.54420.1.S1_at	9.80385	22.6909	17.4387	12.4928	22.6909	27.3392	56.1446	99.8705	39.957	-3.92466	0.0192856	-3.1344	0.027407	-1.25212	0.79372	LOC_Os01g16980	expressed protein
Os.54420.1.S1_x_at	35.8439	105.093	86.4096	23.2426	105.093	121.22	129.787	206.28	153.315	-2.15258	0.0477547	-1.96101	0.0636224	-1.09769	0.84042	LOC_Os01g16980	expressed protein
Os.54422.1.S1_at	1102.54	848.093	1128.31	961.093	790.315	925.982	613.982	737.315	554.315	1.61573	0.00631567	1.405	0.0355434	1.14998	0.209575	LOC_Os03g38790	expressed protein
Os.54442.1.S1_at	200.276	140.759	225.204	183.877	169.315	224.093	103.333	136.426	120.982	1.56966	0.0370208	1.60028	0.0306091	-1.01951	0.890575	LOC_Os11g20330	expressed protein
Os.54463.1.S1_at	30.3699	30.7765	29.7603	54.1162	48.3334	29.2197	48.8072	51.0564	55.4009	-1.70795	0.0148559	-1.1792	0.261532	-1.4484	0.0760588	LOC_Os05g48680	expressed protein
Os.54464.1.S1_at	146.774	125.315	200.759	116.315	120.315	134.874	110.387	121.62	71.6516	1.55717	0.0466566	1.22343	0.355167	1.2728	0.185217	LOC_Os04g14810	Werner syndrome ATP-dependent helicase, putative, expressed
Os.54487.1.S1_at	16.8918	20.7684	22.6909	12.799	21.3071	17.6186	27.9768	33.7193	28.0338	-1.4868	0.0148891	-1.73476	0.00471786	1.16677	0.359531	LOC_Os06g16450	expressed protein
Os.54492.1.S1_s_at	95.8907	117.616	40.6211	90.9816	108.106	53.1525	117.759	277.648	234.439	-2.47846	0.0324776	-2.49701	0.0318864	1.00748	0.989353	LOC_Os01g45020	F-box protein interaction domain containing protein, expressed
Os.54504.1.S1_x_at	467.648	342.537	491.315	409.759	363.982	483.87	253.093	268.648	214.204	1.76848	0.00854523	1.70884	0.0121706	1.0349	0.775678	LOC_Os04g08070	expressed protein
Os.54510.1.S1_at	94.7579	72.0075	81.7579	56.2556	78.0935	51.4702	120.415	139.648	77.5201	-1.35836	0.136563	-1.81673	0.0263581	1.33745	0.27188	LOC_Os07g44640	protein arginine N-methyltransferase 3-like protein, putative, expressed
Os.54520.1.S1_at	87.9817	135.045	149.759	136.653	101.537	136.285	93.4966	76.4261	60.9969	1.61436	0.0515693	1.62167	0.0495858	-1.00453	0.977911	LOC_Os04g36740	potassium channel SKOR, putative, expressed
Os.54524.1.S1_at	5984.31	3935.98	5608.32	5525.09	4319.76	5964.87	2907.65	3080.98	3979.09	1.55789	0.0393616	1.58609	0.0329887	-1.0181	0.8988	LOC_Os01g69240	AKIN gamma, putative, expressed
Os.54547.1.S1_at	38.3917	43.675	39.1064	35.982	33.911	44.1209	74.8484	60.9419	86.053	-1.8308	0.00224362	-1.94576	0.00158464	1.06279	0.72978	LOC_Os02g41830	expressed protein
Os.54553.1.S1_at	799.648	716.204	808.759	779.982	725.537	889.87	451.982	596.204	531.093	1.47195	0.00493746	1.51676	0.00319343	-1.03045	0.69533	LOC_Os03g31240	zinc finger, C2H2 type family protein, expressed
Os.54573.1.S1_at	516.648	465.093	595.648	513.426	465.093	617.759	326.87	352.093	342.982	1.54352	0.00876807	1.562	0.00754489	-1.01197	0.900905	LOC_Os04g44410	SCPL35, putative, expressed
Os.54604.1.S1_at	208.328	172.093	231.537	183.328	172.093	223.061	130.204	111.87	105.87	1.75878	0.00442005	1.66257	0.00827693	1.05787	0.594603	LOC_Os04g01650	glyoxylate reductase, putative
Os.54607.1.S1_at	116.795	121.099	119.426	79.5371	109.315	61.163	159.426	124.293	144.874	-1.19947	0.145235	-1.71427	0.00572834	1.42919	0.0453064	LOC_Os06g30640	cytochrome P450 76C2, putative, expressed
Os.54617.1.S1_at	497.093	285.537	410.426	355.532	233.87	302.014	222.426	286.421	158.426	1.78796	0.0361292	1.33591	0.295405	1.33838	0.173935	LOC_Os03g20460	guanylate kinase, putative, expressed
Os.54618.1.S1_at	126.554	72.0832	120.72	102.891	89.861	95.5371	61.4497	80.6579	63.5334	1.55298	0.0475723	1.4019	0.1211	1.10777	0.522722	LOC_Os03g50420	expressed protein
Os.54620.1.A1_at	105.204	198.204	109.87	131.537	211.829	151.87	201.315	214.982	259.315	-1.63476	0.0451311	-1.36422	0.13353	-1.19831	0.460633	LOC_Os12g38810	expressed protein
Os.54636.1.S1_at	75.3025	46.0987	78.5073	37.7753	49.3025	44.3673	86.0394	70.2561	64.1913	-1.10294	0.531086	-1.67741	0.0282371	1.52085	0.0690803	LOC_Os01g13300	B3 DNA binding domain containing protein, expressed
Os.54641.1.S1_at	67.8219	67.8219	83.1717	63.8811	53.9421	40.9922	104.587	128.093	71.5479	-1.39034	0.107104	-1.9156	0.0180473	1.3778	0.231757	LOC_Os09g02250	transposon protein, putative, unclassified, expressed
Os.54666.1.S1_at	103.538	120.315	124.315	164.426	166.982	129.292	61.7593	68.9144	65.7928	1.77215	0.00427429	2.34493	0.000238833	-1.32321	0.0162079	LOC_Os08g32360	expressed protein
Os.54689.1.S1_x_at	511.093	551.093	511.093	227.87	286.093	183.426	584.315	608.537	784.759	-1.257	0.0592441	-2.83574	0.000323713	2.25595	0.00237755	LOC_Os06g40020	ATP-dependent RNA helicase ded-1, putative, expressed
Os.54723.1.S1_at	190.262	159.484	169.707	165.707	127.759	121.207	74.929	109.262	103.151	1.80779	0.00293297	1.44313	0.0382615	1.25268	0.0723661	LOC_Os03g25140	peptidyl-prolyl isomerase PASTICCINO1, putative, expressed
Os.54736.1.S1_at	28.4455	30.3245	20.1108	18.373	29.1988	26.3577	48.8072	29.5566	51.6413	-1.64812	0.0451599	-1.7585	0.0325796	1.06697	0.815168	LOC_Os02g52910	protein binding protein, putative, expressed
Os.54757.1.S1_at	586.093	449.315	612.315	479.426	538.204	413.095	428.759	372.648	161.785	1.71069	0.0341013	1.4854	0.111316	1.15167	0.419761	LOC_Os03g05610	inorganic phosphate transporter 1-2, putative, expressed
Os.54770.1.S1_at	141.456	166.005	140.837	135.204	106.537	140.537	91.8721	88.8876	46.7149	1.97076	0.00389593	1.68053	0.0188606	1.1727	0.222702	LOC_Os02g03120	endoglucanase 1 precursor, putative, expressed
Os.54811.1.S1_at	953.87	624.648	765.093	671.093	602.204	586.982	467.982	541.982	163.759	1.99673	0.0201104	1.58494	0.115099	1.25982	0.242404	LOC_Os06g12350	amino acid transporter, putative, expressed
Os.54812.1.S1_at	1027.98	615.759	1157.09	585.204	587.648	505.648	581.537	393.87	96.0935	2.61393	0.0175857	1.56649	0.298184	1.66865	0.0798437	LOC_Os09g36060	endoglucanase 1 precursor, putative, expressed
Os.54845.1.S1_at	40.0228	98.9816	65.8943	75.4642	103.759	98.9816	139.759	113.093	125.201	-1.84508	0.0141291	-1.3589	0.0960031	-1.35777	0.197713	LOC_Os02g46740	RWD domain containing protein, expressed
Os.54861.1.S1_x_at	842.759	676.537	980.315	863.093	676.515	967.759	500.093	546.96	603.537	1.51437	0.0332001	1.51907	0.0321146	-1.0031	0.980758	LOC_Os02g19060	expressed protein
Os.54882.1.S1_at	327.315	314.315	382.87	364.759	283.982	447.648	200.426	221.426	254.87	1.51391	0.0393261	1.62015	0.0193796	-1.07017	0.606958	LOC_Os02g06070	phytosulfokine receptor precursor, putative
Os.54887.1.S1_at	357.836	174.093	374.55	172.946	159.87	172.391	172.836	160.169	134.084	1.9407	0.0335354	1.08161	0.819728	1.79427	0.0461274	LOC_Os03g49360	hypothetical protein
Os.5489.1.S1_at	461.204	998.87	824.426	666.315	1094.09	930.537	1430.09	1138.87	1395.98	-1.73559	0.0211893	-1.47344	0.0572016	-1.17791	0.482101	LOC_Os02g43590	ELMO domain-containing protein 2, putative, expressed
Os.54895.1.S1_at	2208.54	2488.98	2348.09	3903.2	3460.2	2642.09	2280.87	1930.54	1962.2	1.14125	0.401454	1.62069	0.00739281	-1.4201	0.0221055	LOC_Os02g09240	cytochrome P450 71D8, putative, expressed
Os.54895.1.S1_x_at	2093.31	2326.98	2269.76	3897.76	3185.09	2542.09	2126.54	1820.09	1879.98	1.14819	0.421535	1.65189	0.00902838	-1.43869	0.026228	LOC_Os02g09240	cytochrome P450 71D8, putative, expressed
Os.54905.1.S1_at	1041.76	991.648	1206.98	1090.98	934.315	1324.43	673.648	722.981	761.648	1.50138	0.0160431	1.55203	0.0106642	-1.03374	0.74885	No match	Oryza sativa (japonica cultivar-group) cDNA clone:002-121-E06, full insert sequence.
Os.5491.1.A1_s_at	14.1756	14.4141	12.5069	14.4695	12.9171	12.7637	17.3613	71.9339	69.0687	-3.85346	0.03572	-3.94427	0.0347014	1.02357	0.983344	LOC_Os12g29220	MTN3, putative, expressed
Os.54921.1.S1_at	648.204	523.315	704.093	789.87	608.648	820.982	479.204	455.537	529.87	1.28062	0.104745	1.51542	0.0127077	-1.18335	0.161179	LOC_Os06g26030	retrotransposon protein, putative, Ty3-gypsy subclass
Os.54921.1.S1_x_at	672.648	562.648	668.426	725.315	669.982	833.204	496.759	453.759	509.426	1.30397	0.0269721	1.52643	0.00235664	-1.1706	0.0772253	LOC_Os06g26030	retrotransposon protein, putative, Ty3-gypsy subclass
Os.54933.1.S1_at	27.1649	31.6171	23.4531	26.1054	27.3404	22.6122	303.22	276.887	223.95	-9.77756	1.56219e-05	-10.5716	1.48674e-05	1.08121	0.917941	LOC_Os04g34490	nodulin protein, putative, expressed
Os.54937.1.S1_at	18.6664	9.26464	18.6664	15.1109	18.353	11.1734	28.3264	64.1932	36.1876	-2.76211	0.0269461	-2.8834	0.0246216	1.04391	0.946854	LOC_Os08g41780	gastric triacylglycerol lipase precursor, putative, expressed
Os.54948.1.S1_at	53.5064	78.776	76.7606	79.9365	79.9365	80.9508	184.284	117.284	214.301	-2.46777	0.00566685	-2.1421	0.00931422	-1.15203	0.678536	LOC_Os02g28110	ornithine decarboxylase, putative, expressed
Os.54961.1.S1_at	404.87	276.204	390.87	290.787	257.766	332.648	197.315	225.093	106.87	2.0253	0.00899926	1.66491	0.0489608	1.21646	0.230412	LOC_Os05g46350	IQ calmodulin-binding region, putative, expressed
Os.54985.1.S1_x_at	15.5852	15.6367	15.5852	11.7695	13.3979	14.9029	21.6729	25.8919	15.5852	-1.34915	0.0767056	-1.57598	0.0235566	1.16813	0.412721	LOC_Os02g02210	aminotransferase y4uB, putative, expressed
Os.55052.1.S1_at	285.093	193.204	312.426	247.204	205.87	246.648	175.315	170.648	132.426	1.65289	0.0206315	1.46266	0.0691706	1.13005	0.398629	LOC_Os08g09450	ubiquitin-protein ligase, putative, expressed
Os.55084.1.S1_at	15.4257	14.4595	14.5827	13.1088	11.5846	8.57759	50.8736	61.7568	20.7086	-2.99855	0.0260495	-4.00767	0.0162651	1.33654	0.72407	No match	Oryza sativa (japonica cultivar-group) cDNA clone:002-128-B08, full insert sequence.
Os.55098.1.S1_at	30.3486	27.5095	21.4818	19.6013	27.9386	20.6418	29.0864	32.9963	40.9922	-1.29916	0.106068	-1.51177	0.031402	1.16365	0.405981	LOC_Os12g06250	expressed protein
Os.55131.1.S1_at	813.87	671.982	863.87	783.648	605.759	818.537	473.759	621.315	417.315	1.55365	0.0183732	1.45991	0.0372118	1.06421	0.60639	LOC_Os08g24182	expressed protein
Os.55156.1.S1_at	63.7689	65.0472	61.3369	70.7633	62.1022	88.4338	47.6189	53.6067	38.8898	1.35712	0.0618238	1.57941	0.00987887	-1.1638	0.203673	LOC_Os02g29090	expressed protein
Os.55174.1.S1_at	22.6988	16.9266	22.6988	18.6019	21.4966	19.3699	23.7736	35.7297	45.2402	-1.68062	0.0385239	-1.76133	0.0304312	1.04802	0.864768	LOC_Os08g37730	helix-loop-helix-like protein, putative, expressed
Os.55193.1.S1_at	30.9886	36.0399	21.8238	32.3728	35.4464	35.3606	35.4464	78.2449	109.78	-2.51508	0.0463738	-2.16584	0.0667019	-1.16125	0.798897	LOC_Os12g42280	viviparous-14, putative, expressed
Os.55226.1.S1_at	940.537	481.648	785.426	691.537	505.537	600.982	412.982	476.204	216.87	1.99593	0.0341985	1.62565	0.137203	1.22778	0.349315	LOC_Os03g46310	expressed protein
Os.55235.1.S1_at	54.2723	43.496	33.4932	25.1662	43.7415	14.9029	53.06	91.9816	112.426	-1.96149	0.0438838	-3.07202	0.0128332	1.56617	0.375877	LOC_Os02g30380	expressed protein
Os.55252.1.S1_at	41.9332	40.943	46.8782	33.0777	40.83	46.3782	61.6434	85.5918	58.8656	-1.58839	0.0167933	-1.71342	0.0102287	1.07872	0.698158	LOC_Os04g49260	copper ion binding protein, putative, expressed
Os.55261.1.S1_at	10.8589	12.4928	11.2711	11.1585	11.0336	11.0819	16.7378	21.5168	29.0134	-1.94288	0.0101402	-2.02164	0.00847596	1.04054	0.883643	LOC_Os11g32820	expressed protein
Os.55280.1.S1_at	582.759	434.315	510.87	285.315	294.204	346.87	397.315	538.87	425.093	1.12243	0.327815	-1.46945	0.0320336	1.64936	0.00851713	LOC_Os06g42660	expressed protein
Os.55283.1.S1_at	1699.54	2106.31	1657.43	1022.43	1504.98	1189.76	3042.87	3009.31	2383.43	-1.54406	0.00617284	-2.26937	0.000605754	1.46974	0.0515826	LOC_Os05g38660	expressed protein
Os.55290.1.S1_at	13.5236	11.7391	11.9266	12.6391	14.0933	12.4928	15.1174	22.7706	26.3484	-1.72728	0.0175004	-1.63763	0.0238869	-1.05475	0.814973	LOC_Os04g29780	retrotransposon protein, putative, Ty3-gypsy subclass
Os.55308.1.S1_at	289.346	195.679	315.982	191.87	121.315	138.799	81.5375	79.3156	126.914	2.78352	0.00346616	1.57066	0.186522	1.7722	0.0193383	LOC_Os03g49860	hypothetical protein
Os.55311.1.S1_at	228.648	224.642	234.65	136.093	192.975	93.6057	107.759	193.315	72.2768	1.84261	0.0318131	1.13211	0.677715	1.62759	0.0572284	LOC_Os05g05170	protein GOS9, putative, expressed
Os.55338.1.S1_at	25.838	26.2767	23.4297	23.8456	23.8326	22.1159	47.1653	31.0963	31.5591	-1.45372	0.040748	-1.57349	0.0229691	1.08239	0.678142	LOC_Os02g52190	DNA binding protein, putative, expressed
Os.55342.1.S1_at	76.6494	142.955	55.6516	98.9827	99.4272	43.7415	188.648	124.626	197.761	-1.85658	0.0508609	-2.11039	0.0321602	1.13671	0.744156	LOC_Os08g33990	expressed protein
Os.55346.1.S1_at	21.74	31.5161	30.8342	35.1647	35.1647	33.8146	59.8511	61.3386	56.0335	-2.10753	3.93517e-05	-1.70171	0.000155547	-1.23848	0.060788	LOC_Os06g41290	expressed protein
Os.55357.1.S1_at	2805.31	1457.54	2232.31	2055.98	1453.54	1862.54	1305.76	1404.87	897.759	1.80002	0.0415834	1.48877	0.16558	1.20907	0.35367	LOC_Os03g42440	hypothetical protein
Os.55360.1.S1_at	132.949	178.727	105.668	94.4454	98.6866	101.779	97.357	103.604	69.7639	1.54158	0.0456596	1.08934	0.692788	1.41515	0.0805615	LOC_Os02g50710	expressed protein
Os.55373.1.S1_at	798.87	662.315	873.648	804.426	667.759	1035.43	602.315	443.426	559.648	1.45437	0.0658841	1.562	0.0321295	-1.074	0.613984	LOC_Os05g46500	expressed protein
Os.55382.1.S1_at	601.204	473.423	324.759	195.648	253.861	125.093	486.315	568.648	524.083	-1.12839	0.452337	-2.74807	0.00413832	2.4354	0.0102248	LOC_Os03g08940	conserved hypothetical protein
Os.55385.1.S1_at	84.9694	66.4963	76.5031	85.4963	76.2842	76.7185	147.315	171.941	157.939	-2.09325	3.68152e-05	-2.00083	4.71535e-05	-1.04619	0.663528	LOC_Os01g15970	expressed protein
Os.55396.1.S1_at	27.206	31.6193	27.9759	28.0338	27.4403	17.3124	42.795	37.3523	46.5392	-1.4595	0.0121107	-1.74052	0.0030198	1.19255	0.259053	LOC_Os12g40750	pectinesterase inhibitor domain containing protein, expressed
Os.55403.1.S1_at	1025.31	649.537	920.87	955.87	649.426	787.981	578.87	612.982	469.982	1.56196	0.0431428	1.44014	0.0921847	1.08459	0.599557	LOC_Os06g06920	S-locus-like receptor protein kinase, putative
Os.55418.1.S1_at	474.093	457.537	494.537	371.426	366.204	370.982	284.87	375.87	203.204	1.65076	0.00411378	1.2832	0.0980587	1.28644	0.0440554	LOC_Os11g12470	expressed protein
Os.55419.1.S1_at	388.648	285.738	372.589	370.537	285.627	312.817	208.426	224.204	244.405	1.54641	0.0113232	1.43121	0.0294306	1.08049	0.476237	LOC_Os06g27910	oleosin Zm-II, putative, expressed
Os.5542.1.S1_at	12.1781	15.7243	15.7711	9.50085	16.2153	16.242	32.0164	17.7162	27.4828	-1.76802	0.0319605	-1.8403	0.0265248	1.04088	0.891566	LOC_Os02g43360	cytochrome b5, putative, expressed
Os.55424.1.S1_at	325.315	326.537	370.093	349.87	414.204	456.315	259.648	206.648	289.204	1.35267	0.0409745	1.61534	0.00398992	-1.19418	0.101533	LOC_Os02g50740	nucleotide binding protein, putative, expressed
Os.55428.1.S1_at	88.9816	63.001	108.223	60.899	44.0399	56.5566	53.6677	64.5518	43.3697	1.61029	0.0391441	-1.00058	0.998089	1.61123	0.0390135	LOC_Os04g51570	expressed protein
Os.55444.1.S1_at	2216.65	3634.65	2408.31	2052.98	2740.2	1287.65	3856.98	4224.87	5093.31	-1.59513	0.0304907	-2.16667	0.00661292	1.3583	0.258379	LOC_Os03g47270	cold shock protein-1, putative, expressed
Os.55508.1.S1_at	45.4458	38.5925	50.055	50.284	43.2213	42.6986	40.8925	25.284	12.1781	1.71136	0.0494948	1.7383	0.0436474	-1.01574	0.928977	LOC_Os02g40800	expressed protein
Os.55509.1.S1_at	1019.76	848.204	1203.31	987.093	815.204	1016.98	553.982	692.426	535.426	1.72366	0.00674852	1.58223	0.0173326	1.08938	0.459098	LOC_Os08g34240	CBL-interacting serine/threonine-protein kinase 15, putative, expressed
Os.55523.1.S1_at	120.315	557.982	569.982	744.648	742.093	1455.31	1209.54	742.093	1708.65	-2.93226	0.0470066	-1.24412	0.486009	-2.35689	0.130643	LOC_Os01g65770	expressed protein
Os.55526.1.S1_at	466.982	318.315	401.87	353.87	318.315	365.537	252.204	292.759	196.315	1.60151	0.0141604	1.39991	0.0633961	1.14401	0.295463	LOC_Os06g19480	expressed protein
Os.55535.1.S1_at	264.032	263.484	287.267	264.267	215.315	203.311	412.537	358.315	261.756	-1.26734	0.116486	-1.51211	0.025846	1.19313	0.309526	LOC_Os03g09050	conserved hypothetical protein
Os.55569.1.S1_at	199.758	169.092	182.481	114.315	131.315	146.869	268.758	286.869	170.092	-1.3163	0.114075	-1.84897	0.012345	1.40467	0.143299	LOC_Os05g30420	expressed protein
Os.55588.1.S1_at	77.5466	106.252	70.291	135.205	121.427	102.068	75.4715	81.068	71.7625	1.11295	0.504694	1.57116	0.0115422	-1.41171	0.0281373	LOC_Os08g32330	expressed protein
Os.55598.1.S1_at	159.869	97.2038	136.204	97.2038	95.0172	97.2038	86.6343	103.965	69.0927	1.5144	0.0399676	1.11449	0.582037	1.35882	0.0885061	LOC_Os01g53160	plant-specific domain TIGR01568 family protein, expressed
Os.5562.1.S1_at	246.917	941.759	251.315	144.982	212.87	123.315	1369.43	935.759	519.315	-1.96147	0.145538	-5.87011	0.0299551	2.99271	0.290879	LOC_Os04g51150	transposon protein, putative, unclassified, expressed
Os.55625.1.S1_at	20.6997	21.0866	23.7258	21.8386	21.4966	20.9104	31.3571	70.9665	55.2239	-2.40486	0.0174386	-2.45227	0.0164896	1.01972	0.965762	LOC_Os05g30454	thiamin pyrophosphokinase 1, putative, expressed
Os.55628.1.S1_at	33.1234	59.2108	46.7495	31.6268	48.5257	51.9402	371.766	260.981	120.356	-5.41475	0.0142316	-5.70132	0.013569	1.05292	0.970246	LOC_Os04g53606	expressed protein
Os.55632.1.S1_at	163.648	146.425	171.092	135.87	125.203	127.314	96.2317	101.092	61.2271	1.86101	0.0008811	1.50217	0.0119251	1.23888	0.0438444	LOC_Os06g40760	expressed protein
Os.55633.1.A1_at	880.648	367.87	660.87	349.426	259.982	280.759	398.204	462.87	255.21	1.71049	0.0941163	-1.25402	0.591611	2.14498	0.0432917	LOC_Os08g14360	expressed protein
Os.55671.1.S1_at	68.4322	109.093	59.7941	114.204	129.759	77.0938	114.204	128.759	152.425	-1.66606	0.0387242	-1.23152	0.261343	-1.35285	0.211994	LOC_Os06g44250	haemolysin-III related family protein, expressed
Os.55683.1.S1_at	236.868	175.204	269.87	218.469	151.135	177.982	118.427	150.87	152.093	1.61831	0.0246381	1.29947	0.199041	1.24536	0.17529	LOC_Os04g47900	ATTIM23-2, putative, expressed
Os.55684.1.S1_at	77.316	129.618	84.6605	104.666	105.951	89.5697	160.759	154.205	162.204	-1.63641	0.0047348	-1.58957	0.00591315	-1.02947	0.846447	LOC_Os01g55150	transcription factor RF2b, putative, expressed
Os.55691.1.S1_at	1058.43	726.759	823.87	873.759	726.759	746.537	506.648	687.315	538.204	1.50624	0.02625	1.35498	0.0856085	1.11163	0.41484	LOC_Os05g30030	catalytic/ oxidoreductase, acting on NADH or NADPH, putative, expressed
Os.55694.1.S1_at	2473.98	1555.09	1906.65	2212.87	1531.98	1543.65	841.315	1487.87	1111.43	1.72519	0.0425011	1.53708	0.105994	1.12238	0.530233	LOC_Os02g42920	lipopolysaccharide-modifying protein, putative, expressed
Os.55711.1.S1_at	41.2732	47.9276	52.7857	81.0931	65.603	103.54	41.0275	39.6775	47.6753	1.10598	0.653635	1.94918	0.0055199	-1.76239	0.00945619	LOC_Os07g49040	Ca2+/calmodulin-dependent protein kinase phosphatase, putative, expressed
Os.55729.1.S1_at	21.7544	13.3285	14.3229	9.75275	10.1233	11.4827	12.1974	11.5846	11.5846	1.39696	0.0794841	-1.1278	0.569179	1.5755	0.0350579	LOC_Os05g47950	indole-3-acetate beta-glucosyltransferase, putative, expressed
Os.55787.1.S1_at	478.315	311.316	446.093	343.649	299.896	412.76	251.094	255.094	177.562	1.80727	0.0140712	1.54487	0.0601732	1.16985	0.30829	LOC_Os10g28000	glutathione reductase, chloroplast precursor, putative, expressed
Os.5581.1.S1_at	202.982	255.093	197.315	174.315	245.315	194.537	475.537	335.648	280.87	-1.66627	0.0324435	-1.77811	0.0230695	1.06712	0.802491	LOC_Os03g56540	mitochondrial import inner membrane translocase subunit TIM14, putative, expressed
Os.5585.1.S1_at	36.5439	50.4916	43.4853	21.4966	49.8772	37.476	62.2803	70.8772	68.3336	-1.54375	0.0224873	-1.85109	0.00726299	1.19909	0.387501	LOC_Os04g54590	expressed protein
Os.55850.1.S1_at	83.2701	88.7762	66.7188	52.0511	72.5719	54.2723	100.713	103.256	84.9052	-1.20987	0.110058	-1.61477	0.00626413	1.33466	0.0664291	LOC_Os08g34800	expressed protein
Os.5587.1.S1_at	198.204	427.648	292.759	363.999	372.763	381.649	575.759	405.87	460.87	-1.57031	0.0427303	-1.28978	0.163927	-1.2175	0.366068	LOC_Os07g25940	hypothetical protein
Os.55877.1.S1_at	103.751	87.6388	103.75	63.5518	66.8929	81.6486	58.4555	67.7429	63.7734	1.5536	0.00192794	1.11645	0.312137	1.39156	0.00606352	LOC_Os03g02650	expressed protein
Os.55898.1.S1_at	310.648	295.537	360.672	319.648	335.759	423.338	204.759	188.759	204.87	1.61577	0.00758013	1.80275	0.00212962	-1.11572	0.2761	LOC_Os12g11690	expressed protein
Os.5592.1.S1_at	3503.98	2876.31	3356.31	2925.09	2871.09	2870.98	1799.43	2508.09	1126.09	1.79192	0.00733446	1.5951	0.0244392	1.12339	0.361466	LOC_Os09g37770	hypothetical protein
Os.55956.1.S1_at	1174.31	707.982	1042.87	1003.2	737.982	932.204	513.204	590.093	550.426	1.76884	0.0182262	1.61659	0.0418122	1.09418	0.547723	LOC_Os03g55380	prolyl 4-hydroxylase, putative, expressed
Os.56019.1.S1_at	46.9632	189.204	157.648	108.648	156.982	313.982	342.537	257.315	274.87	-2.22115	0.0492097	-1.50915	0.182093	-1.47179	0.378845	LOC_Os06g04480	expressed protein
Os.56026.1.A1_at	26.895	114.426	96.7184	67.6538	114.426	84.0902	154.87	172.87	141.648	-1.9719	0.0236478	-1.76349	0.038257	-1.11818	0.726777	LOC_Os02g50200	secretory protein-like, putative, expressed
Os.56034.1.S1_at	95.1931	40.863	76.7606	37.5967	30.4887	26.5694	33.2093	35.0411	28.014	2.21075	0.027351	-1.017	0.969358	2.24835	0.0259618	LOC_Os03g57410	RING-H2 finger protein ATL5D, putative, expressed
Os.56047.1.S1_at	335.759	290.093	366.093	324.315	290.537	452.939	233.495	208.828	248.093	1.43674	0.0679338	1.54659	0.031915	-1.07646	0.596313	LOC_Os12g37939	UNC93 homolog A, putative, expressed
Os.56050.1.S1_at	27.1284	35.9436	29.9445	37.0146	33.8577	32.9301	63.0106	61.2349	58.1309	-1.96069	2.79192e-05	-1.75696	5.83844e-05	-1.11596	0.219505	LOC_Os01g57350	D-erythro-sphingosine kinase/ diacylglycerol kinase, putative, expressed
Os.56053.1.S1_at	189.759	126.204	189.759	132.827	124.982	131.456	512.979	487.535	325.646	-2.62231	0.00171843	-3.40684	0.000863462	1.29917	0.475119	LOC_Os04g43090	expressed protein
Os.56057.1.S1_at	4352.65	2992.98	3119.09	3825.65	2822.43	3190.32	1439.2	2657.76	1045.09	2.03512	0.0226862	1.91332	0.036255	1.06366	0.732462	LOC_Os06g40700	subtilisin-like protease precursor, putative, expressed
Os.56057.1.S1_x_at	5101.31	3863.31	4084.09	3959.43	3581.87	4296.87	2175.98	3102.31	1511.31	1.92187	0.00683319	1.74357	0.0173473	1.10226	0.46471	LOC_Os06g40700	subtilisin-like protease precursor, putative, expressed
Os.5606.1.S1_at	124.982	227.759	227.759	200.093	217.986	208.982	309.537	341.537	379.426	-1.77519	0.0037673	-1.64338	0.00630865	-1.08021	0.65228	LOC_Os07g37690	anthocyanidin 3-O-glucosyltransferase, putative, expressed
Os.56093.1.S1_at	1925.09	1011.54	1113.43	1032.87	854.315	988.093	711.426	800.315	416.093	2.10083	0.0336879	1.49146	0.266928	1.40858	0.179972	LOC_Os07g03170	expressed protein
Os.56106.1.S1_at	41.4859	39.6467	41.5652	30.7381	34.2937	27.583	78.1423	99.722	36.1438	-1.74419	0.0943355	-2.31073	0.0385763	1.32482	0.537321	LOC_Os02g45100	mitochondrial import inner membrane translocase subunit tim23, putative, expressed
Os.56110.1.S1_at	628.204	437.204	581.759	574.982	449.648	536.315	367.759	416.87	275.537	1.55369	0.0241233	1.47236	0.0431301	1.05524	0.675265	No match	Oryza sativa (japonica cultivar-group) cDNA clone:002-188-A07, full insert sequence.
Os.56111.1.S1_at	64.1495	62.4383	89.9317	58.018	79.7716	56.6606	40.0482	43.2105	31.0194	1.89467	0.014052	1.70155	0.0362485	1.1135	0.487591	LOC_Os04g56120	receptor-like kinase, putative, expressed
Os.56116.1.S1_at	108.982	84.204	128.537	68.2768	66.7674	54.3053	86.315	99.9818	48.6485	1.36935	0.134504	-1.2408	0.398598	1.6991	0.0386553	LOC_Os11g39120	expressed protein
Os.56126.1.S1_at	1941.2	1025.87	1654.31	1500.43	977.537	1483.43	967.537	937.648	721.093	1.75967	0.0482884	1.50837	0.149082	1.16661	0.444646	LOC_Os03g42480	expressed protein
Os.56172.1.S1_at	1762.65	1244.54	1856.09	1649.87	1389.09	2030.43	781.982	826.426	1310.2	1.6663	0.0454516	1.73692	0.0318234	-1.04238	0.798552	LOC_Os11g08314	ankyrin-like protein, putative, expressed
Os.56228.1.S1_at	32.2763	23.2787	32.8968	22.6909	25.4739	22.5087	14.3887	23.2787	17.5067	1.60314	0.0172361	1.28092	0.179654	1.25156	0.132155	LOC_Os12g17840	ubiquitin family protein, expressed
Os.56237.1.S1_at	16.8767	17.796	12.1531	16.1022	17.6947	17.6903	23.3038	26.7318	22.3612	-1.54608	0.00360573	-1.40611	0.00918152	-1.09955	0.431724	LOC_Os02g30410	expressed protein
Os.56238.1.S1_at	274.537	210.426	291.537	259.982	195.648	215.943	183.093	193.759	130.204	1.53139	0.0244289	1.32446	0.118042	1.15624	0.28898	LOC_Os11g16560	expressed protein
Os.56257.1.S1_at	105.559	133.315	102.72	112.832	133.315	136.712	178.716	155.204	201.653	-1.56787	0.00479727	-1.39888	0.0139981	-1.1208	0.389974	LOC_Os05g46750	MAPKKK16, putative, expressed
Os.56275.1.S1_x_at	34.1379	44.7426	54.5478	50.326	52.0342	66.7698	71.3964	103.525	66.9802	-1.81297	0.0192104	-1.43027	0.077247	-1.26757	0.336371	LOC_Os10g41100	CCT motif family protein, expressed
Os.56285.1.S1_at	109.424	119.535	84.2019	78.2019	77.8496	69.4576	67.5447	78.2019	62.2271	1.50577	0.0110773	1.08432	0.568132	1.38869	0.0234645	LOC_Os03g02210	F-box domain containing protein, expressed
Os.56290.1.S1_at	252.648	128.759	190.204	94.5241	81.6483	60.5371	85.7509	159.092	127.315	1.53594	0.10552	-1.57221	0.243467	2.41482	0.0186536	LOC_Os11g35400	acyl CoA synthetase, putative, expressed
Os.56295.1.S1_at	34.4507	35.0411	27.7136	19.6133	33.8751	32.286	50.8736	49.4292	38.7633	-1.43064	0.0362279	-1.6213	0.014145	1.13327	0.490869	LOC_Os06g19590	steroid dehydrogenase KIK-I, putative, expressed
Os.56330.1.S1_at	41.9154	76.7668	52.283	54.6757	70.559	52.6823	95.5371	83.9915	84.0943	-1.54197	0.0223988	-1.48172	0.0301632	-1.04066	0.826381	LOC_Os05g39210	expressed protein
Os.56337.1.S1_at	35.5361	200.4	103.178	95.7331	137.066	109.426	378.315	258.093	229.622	-2.5538	0.0185545	-2.53058	0.0190027	-1.00918	0.985528	LOC_Os11g19210	beta-D-xylosidase, putative, expressed
Os.56344.1.S1_at	74.9833	70.6522	86.4198	91.9747	70.6522	93.43	53.0998	49.325	66.4575	1.37407	0.0442524	1.51619	0.0128098	-1.10343	0.372302	LOC_Os06g20020	zinc finger, C2H2 type family protein, expressed
Os.5643.1.S1_at	495.87	359.093	426.759	382.093	330.426	338.87	231.093	294.982	130.426	1.95236	0.00726842	1.60151	0.045601	1.21907	0.19277	LOC_Os01g64900	HEAT repeat family protein, expressed
Os.5659.1.S1_at	132.65	83.4275	112.316	75.4276	88.6497	107.65	128.983	161.872	160.872	-1.37556	0.0469947	-1.66243	0.0108623	1.20854	0.29572	LOC_Os02g52130	ubiquitin-protein ligase, putative, expressed
Os.5666.1.S1_at	435.648	605.759	505.87	601.426	633.315	453.87	804.204	769.093	753.426	-1.50375	0.00563098	-1.37789	0.0137068	-1.09134	0.474299	LOC_Os02g15580	cyclic nucleotide-gated ion channel 1, putative, expressed
Os.5670.1.S1_at	7516.54	4501.87	5060.09	6217.98	4631.65	5102.98	2919.2	3888.54	3458.76	1.66352	0.0414839	1.55385	0.0742983	1.07058	0.684093	LOC_Os08g23790	exopolygalacturonase precursor, putative, expressed
Os.5687.1.S1_at	35.4739	40.2533	30.5052	30.0305	44.4808	32.725	40.2533	85.1071	84.4262	-1.97479	0.0362644	-1.9563	0.0375456	-1.00945	0.980074	LOC_Os05g46520	polygalacturonase precursor, putative, expressed
Os.5690.1.S1_at	428.87	408.426	359.093	305.982	290.315	301.982	518.982	430.315	532.759	-1.23877	0.023096	-1.64989	0.000816995	1.33187	0.019514	LOC_Os01g46760	protein phosphatase 2C ABI1, putative, expressed
Os.5694.1.S1_at	443.426	475.315	476.759	532.046	509.204	607.315	682.982	544.204	998.315	-1.59477	0.0494417	-1.34996	0.138768	-1.18134	0.482414	LOC_Os03g17070	ATP synthase B chain, chloroplast precursor, putative, expressed
Os.56957.1.S1_at	168.426	133.45	138.696	164.982	124.093	110.759	79.2468	96.5371	85.023	1.68926	0.0110691	1.53306	0.0311118	1.10189	0.443118	LOC_Os08g34460	senescence-associated protein DH, putative, expressed
Os.56966.1.S1_at	81.1755	72.4288	111.762	39.3057	39.5301	40.9611	84.6128	64.4288	87.54	1.12167	0.432557	-1.97486	0.0142791	2.21514	0.00536066	LOC_Os05g50390	expressed protein
Os.56976.1.S1_at	101.982	116.092	112.537	105.925	79.266	18.1677	172.87	207.87	175.648	-1.68291	0.018112	-2.736	0.00236482	1.62576	0.119365	LOC_Os12g38320	expressed protein
Os.56988.1.S1_at	940.315	940.315	1098.76	1118.76	909.759	1453.2	638.759	583.093	940.315	1.37796	0.146965	1.61029	0.0361265	-1.1686	0.345573	LOC_Os03g53730	flavoprotein wrbA, putative, expressed
Os.57022.1.S1_at	66.5373	31.0477	64.594	24.8408	21.3989	22.002	35.7297	54.8771	31.976	1.32302	0.278509	-1.7963	0.153175	2.37654	0.0301043	LOC_Os07g25740	KH domain containing protein, expressed
Os.57050.1.S1_at	60.8579	88.3206	74.8462	143.964	125.765	135.982	51.5985	48.5391	46.5243	1.52749	0.0168428	2.7663	3.39097e-05	-1.81101	0.000251236	LOC_Os02g29130	ankyrin-3, putative, expressed
Os.5711.1.S1_at	550.537	485.315	541.759	356.537	377.982	280.472	125.315	226.093	66.2038	3.7777	0.000198232	2.43047	0.00608381	1.55431	0.00799875	LOC_Os01g32610	expressed protein
Os.57121.1.S1_at	400.87	346.759	421.87	391.759	294.093	428.537	231.648	290.982	243.759	1.52599	0.0157413	1.45408	0.028145	1.04945	0.664622	LOC_Os02g34830	osmosis responsive factor, putative, expressed
Os.5713.1.S1_at	990.093	672.982	1067.09	858.759	696.093	944.982	492.648	583.759	565.204	1.6631	0.021303	1.52279	0.0505663	1.09214	0.537063	LOC_Os11g31650	expressed protein
Os.57146.1.S1_at	73.761	33.5007	67.7136	33.5826	31.2851	33.5826	29.934	33.9856	30.4225	1.85469	0.040233	1.04355	0.89864	1.7773	0.0481277	LOC_Os01g25470	disulfide oxidoreductase/ monooxygenase/ oxidoreductase, putative
Os.57157.1.S1_at	88.469	61.8024	89.9135	59.4657	60.9401	65.0109	59.1221	57.2468	38.1357	1.55455	0.0224123	1.20007	0.312837	1.29538	0.0988098	LOC_Os10g06939	expressed protein
Os.57172.1.S1_at	914.204	713.093	832.093	855.648	808.87	850.537	489.315	565.537	612.315	1.47519	0.00363656	1.50858	0.00260744	-1.02263	0.756763	LOC_Os02g30610	expressed protein
Os.57207.1.S1_s_at	144.982	201.982	141.093	99.5371	153.648	114.204	201.204	265.537	221.426	-1.41002	0.0422367	-1.87313	0.006199	1.32844	0.171942	LOC_Os12g40760	expressed protein
Os.57215.1.S1_at	145.147	135.48	141.648	143.369	135.48	202.925	127.354	88.8138	94.6167	1.35874	0.113745	1.55019	0.0296558	-1.1409	0.361562	LOC_Os11g40674	expressed protein
Os.5727.1.S1_at	1303.54	1199.98	1230.09	797.537	876.426	319.648	1320.2	1661.98	1248.65	-1.13317	0.387442	-2.1222	0.00573547	1.87279	0.017239	LOC_Os06g05550	anther-specific proline-rich protein APG precursor, putative, expressed
Os.57295.1.S1_at	18.9946	21.3279	15.8004	18.2709	20.439	18.1677	20.439	33.4373	39.5578	-1.66481	0.0418377	-1.64272	0.0448838	-1.01345	0.960093	LOC_Os01g40950	hypothetical protein
Os.57319.1.S1_at	35.688	17.5037	22.3547	18.5633	19.6905	16.3958	27.0843	53.0524	33.6881	-1.50669	0.152894	-2.08281	0.0447052	1.38238	0.406106	LOC_Os12g24084	expressed protein
Os.5733.1.A1_s_at	94.0927	101.044	112.466	108.982	90.6483	49.0186	108.982	182.534	134.537	-1.38507	0.139851	-1.71347	0.043633	1.2371	0.429685	LOC_Os09g27650	zinc finger, C2H2 type family protein, expressed
Os.57343.1.S1_at	5356.87	4037.87	4901.09	4395.2	4095.98	4518.09	2831.54	3671.09	2740.98	1.54656	0.00635193	1.40738	0.0223251	1.0989	0.336598	LOC_Os02g50110	expressed protein
Os.57350.1.S1_at	1242.87	824.982	1144.65	949.204	799.87	822.315	623.537	824.982	522.093	1.6302	0.0199578	1.30487	0.179051	1.24932	0.155667	LOC_Os08g17060	expressed protein
Os.57352.1.S1_at	302.679	181.314	364.457	221.013	182.536	324.457	122.939	144.507	126.204	2.15534	0.0356515	1.84938	0.0945261	1.16544	0.50169	LOC_Os09g02390	hypothetical protein
Os.57360.1.S1_at	289.204	254.87	329.204	308.426	236.537	343.648	180.87	205.982	171.315	1.56455	0.0173493	1.59202	0.0142524	-1.01756	0.879334	LOC_Os10g29660	TATA-box-binding protein, putative, expressed
Os.57399.1.S1_at	56.5866	58.1479	52.6248	47.8559	45.1443	38.6254	71.0243	73.0462	69.0736	-1.27357	0.00150503	-1.61932	6.47945e-05	1.27148	0.00510368	LOC_Os05g39120	expressed protein
Os.57424.1.S1_at	38.676	36.4702	48.2639	33.8035	31.3228	41.1925	19.693	30.9704	17.9965	1.79741	0.011315	1.54849	0.0478835	1.16076	0.303575	LOC_Os03g19350	ATP-dependent protease La family protein, expressed
Os.57426.1.S1_x_at	287.551	260.093	185.551	179.093	173.093	169.759	219.204	347.204	415.759	-1.33957	0.17014	-1.88175	0.0280295	1.40474	0.234229	LOC_Os05g13940	early nodulin 75 protein, putative, expressed
Os.57431.1.S1_x_at	14.8369	11.1291	11.7752	13.1088	11.3847	11.5846	12.9837	24.3113	22.6909	-1.5894	0.0520528	-1.66267	0.0407697	1.04609	0.862539	LOC_Os04g53350	expressed protein
Os.57432.1.S1_a_at	50.8351	40.8575	45.2408	37.194	27.7564	14.6804	49.1514	64.2623	39.0825	-1.11365	0.55709	-1.91504	0.026974	1.7196	0.0620617	LOC_Os08g07290	HEAT repeat family protein, expressed
Os.57434.1.S1_at	55.1537	38.8359	43.0267	41.9332	28.9838	32.4932	31.4562	37.0593	22.5158	1.50516	0.0471363	1.13598	0.527548	1.32498	0.11862	LOC_Os03g43684	expressed protein
Os.57438.1.S1_at	2431.65	1567.43	1679.31	2146.65	2010.98	1497.2	1389.2	863.537	966.204	1.76405	0.0357328	1.75674	0.0369838	1.00417	0.980232	LOC_Os02g52700	alpha-amylase precursor, putative, expressed
Os.57465.1.S1_x_at	185.809	119.037	131.924	123.92	118.088	114.204	111.315	106.87	68.5429	1.52329	0.0478717	1.24233	0.294666	1.22615	0.231542	LOC_Os03g28330	sucrose synthase 2, putative, expressed
Os.57471.1.S1_x_at	238.426	335.605	202.537	282.315	274.078	169.759	416.426	386.87	323.87	-1.45147	0.0552684	-1.55225	0.0348912	1.06943	0.744524	LOC_Os03g61970	actin-3, putative, expressed
Os.57477.1.S1_x_at	1230.98	1004.65	971.982	1172.65	1187.09	1062.65	2189.87	1716.43	1947.76	-1.82505	0.000585266	-1.71052	0.000917462	-1.06696	0.611871	LOC_Os11g47760	heat shock cognate 70 kDa protein 2, putative, expressed
Os.57484.1.S1_x_at	428.759	411.045	365.759	358.204	308.426	228.87	507.426	565.537	404.87	-1.22584	0.128416	-1.65029	0.00928803	1.34625	0.0914869	LOC_Os09g37910	HMG1/2-like protein, putative, expressed
Os.57506.1.S1_at	8.92244	10.511	9.1011	10.3684	9.66447	8.88827	21.3381	16.2353	17.6669	-1.93591	0.000590604	-1.91003	0.000638534	-1.01355	0.927197	LOC_Os06g37300	ent-kaurene oxidase, putative, expressed
Os.5754.1.S1_at	103.737	82.6548	100.417	57.7702	64.9889	71.2186	133.093	121.276	214.733	-1.63559	0.0496577	-2.41833	0.010081	1.47857	0.258305	LOC_Os08g04450	DAG protein, chloroplast precursor, putative, expressed
Os.5762.1.S1_at	35.0746	24.3729	28.4821	30.1044	24.4491	24.877	42.3444	59.5695	41.9332	-1.63594	0.015666	-1.81098	0.00851493	1.107	0.630094	LOC_Os08g19374	expressed protein
Os.5796.1.S1_at	48.9152	54.6529	45.2408	30.513	47.16	36.7352	64.4707	85.6574	50.3601	-1.34729	0.120751	-1.75239	0.023698	1.30068	0.274311	LOC_Os04g42100	peroxidase 18 precursor, putative, expressed
Os.5798.1.S1_at	28.2987	167.315	95.2038	132.894	152.426	87.6257	192.982	195.204	277.315	-2.28838	0.0267294	-1.78444	0.0629942	-1.28241	0.546167	LOC_Os02g36500	expressed protein
Os.5812.1.S1_at	132.027	158.426	142.426	77.0938	67.6553	66.8812	216.87	242.092	205.759	-1.53558	0.000438953	-3.14095	9.85236e-06	2.04545	0.000564912	LOC_Os03g20500	F-box domain containing protein, expressed
Os.5832.1.S1_at	194.759	253.315	278.87	202.204	200.982	200.87	391.315	305.982	312.426	-1.38899	0.0206896	-1.67157	0.00423668	1.20344	0.224464	LOC_Os01g64490	ATP binding protein, putative, expressed
Os.5843.1.S1_at	87.9817	128.565	59.5372	71.292	74.1235	48.1553	89.6704	157.315	173.433	-1.52279	0.129783	-2.17191	0.0329255	1.42627	0.35444	LOC_Os06g46799	peroxidase 39 precursor, putative, expressed
Os.5861.1.S1_at	326.204	247.759	375.093	288.982	224.648	269.204	197.426	247.759	157.648	1.57432	0.0282438	1.29859	0.185622	1.21233	0.216726	LOC_Os07g06440	deoxyribonuclease tatD, putative, expressed
Os.5875.1.S1_at	31.7263	109.605	68.9816	45.7092	52.8512	19.8754	185.197	140.16	94.2038	-1.99494	0.0553037	-3.54252	0.0142353	1.77575	0.337618	LOC_Os12g06080	expressed protein
Os.5883.1.S1_at	16.1354	14.6433	14.036	15.9198	16.0871	10.4638	19.0544	25.5511	39.4683	-1.87603	0.0445398	-1.97957	0.036365	1.05519	0.884773	LOC_Os04g01500	expressed protein
Os.5908.1.S1_at	85.7669	60.8452	81.3153	74.9021	58.7521	50.4724	83.9891	130.315	125.1	-1.48909	0.0450091	-1.84332	0.0125719	1.23788	0.359531	LOC_Os01g47780	fasciclin-like arabinogalactan protein 7 precursor, putative, expressed
Os.5920.1.S1_at	1343.54	1346.31	1351.43	1284.09	1327.76	1229.87	475.204	1255.98	542.648	1.7773	0.0284168	1.68953	0.0437137	1.05194	0.756882	LOC_Os01g52660	pistil-specific extensin-like protein precursor, putative, expressed
Os.5930.1.S1_at	290.87	426.315	231.982	224.426	370.013	371.759	658.648	671.315	605.315	-2.03892	0.0021082	-2.00298	0.00230063	-1.01794	0.931972	LOC_Os05g14740	expressed protein
Os.5930.1.S1_x_at	375.648	796.159	553.093	402.093	760.093	733.954	1149.54	1210.62	1285.98	-2.11383	0.00388341	-1.92293	0.00603579	-1.09927	0.699018	LOC_Os05g14740	expressed protein
Os.6014.2.S1_at	81.4264	86.0158	84.3816	72.9321	81.7936	76.1183	218.122	167.238	132.46	-2.05628	0.00489647	-2.24316	0.00340294	1.09088	0.744016	LOC_Os01g04300	endo-1,4-beta-xylanase, putative, expressed
Os.6014.2.S1_x_at	36.2971	48.9482	48.0749	26.7158	43.7415	42.3175	149.315	122.14	111.14	-2.86975	0.000253034	-3.39256	0.000163052	1.18218	0.549546	LOC_Os01g04300	endo-1,4-beta-xylanase, putative, expressed
Os.6033.1.S1_at	184.204	405.759	401.093	338.87	405.759	405.759	668.87	405.87	814.982	-1.90678	0.0415717	-1.64268	0.0776938	-1.16077	0.663031	LOC_Os01g54860	3-hydroxyisobutyryl-CoA hydrolase/ catalytic, putative, expressed
Os.6042.1.S1_at	1946.31	6036.65	3895.76	2979.09	3704.98	1641.76	9902.65	8522.32	8190.09	-2.24057	0.00557998	-3.19668	0.00195028	1.42673	0.348528	LOC_Os07g25810	expressed protein
Os.6050.1.S1_a_at	60.463	122.093	123.648	229.537	229.537	205.759	491.093	340.315	310.093	-3.72791	0.00130664	-1.71697	0.0179089	-2.17121	0.0511479	LOC_Os06g29804	expressed protein
Os.6052.1.S1_at	1420.31	884.87	1239.65	1237.43	890.204	1049.54	650.537	815.093	541.315	1.76628	0.0212353	1.58309	0.0566287	1.11572	0.487193	LOC_Os07g30790	ubiquinol-cytochrome C chaperone family protein, expressed
Os.6083.1.S1_at	295.759	251.093	350.759	122.537	113.759	104.094	131.426	145.967	112.929	2.29967	0.000529121	-1.14669	0.53305	2.637	0.000317783	LOC_Os11g41410	expressed protein
Os.6092.1.S1_at	1323.09	901.204	414.759	333.426	310.87	326.093	397.315	379.759	274.315	2.51007	0.0502657	-1.08347	0.904881	2.71959	0.0424692	LOC_Os02g44230	expressed protein
Os.6114.1.S1_at	349.426	214.093	371.759	266.537	223.759	321.982	176.204	107.759	169.315	2.06336	0.017878	1.79201	0.0528018	1.15143	0.441129	LOC_Os05g09500	hexokinase-1, putative, expressed
Os.6117.1.S1_at	38.9029	28.2987	27.5291	26.8677	23.2892	20.1318	38.9029	33.3166	43.7415	-1.22411	0.142131	-1.64978	0.0109118	1.34774	0.099773	LOC_Os11g37520	ethylene-overproduction protein 1, putative, expressed
Os.6142.1.S1_s_at	37.0593	47.9334	43.6309	50.0858	54.6447	45.7976	78.7601	84.0182	88.8705	-1.95648	5.67436e-05	-1.67177	0.000171561	-1.1703	0.124185	LOC_Os11g04030	major facilitator superfamily antiporter, putative, expressed
Os.6150.1.S1_s_at	557.426	602.426	625.093	526.648	571.093	577.982	902.759	864.87	863.426	-1.47403	1.97043e-05	-1.5701	9.72702e-06	1.06518	0.170446	LOC_Os03g29240	PDI-like protein, putative, expressed
Os.6164.1.S1_at	386.315	275.426	389.759	280.093	235.426	286.982	205.648	275.426	175.537	1.6014	0.0187231	1.22218	0.282554	1.31028	0.0905894	LOC_Os03g09920	expressed protein
Os.6176.1.S1_at	4244.31	2981.54	3660.76	3550.87	2889.65	3429.31	2316.65	2619.65	2033.43	1.56199	0.0120952	1.4161	0.0392016	1.10302	0.392515	LOC_Os08g43370	6-phosphogluconolactonase, putative, expressed
Os.6199.2.A1_at	139.036	106.003	163.891	79.9821	72.7805	85.7921	122.558	125.336	79.4473	1.24924	0.192903	-1.37219	0.161648	1.7142	0.022163	LOC_Os01g53890	expressed protein
Os.6251.1.S1_at	901.204	819.982	842.87	819.759	813.648	1133.87	465.982	428.315	819.759	1.4959	0.0804964	1.61446	0.0405604	-1.07926	0.633528	LOC_Os10g06700	F-box domain containing protein, expressed
Os.6252.1.S1_at	83.6495	111.872	93.4502	101.883	76.0939	99.7974	165.538	126.549	131.094	-1.46444	0.0179875	-1.52347	0.0128921	1.04031	0.796791	LOC_Os01g72834	RNA binding protein, putative, expressed
Os.6258.1.S1_a_at	674.537	1470.98	991.204	1438.87	1526.54	1324.65	2129.43	1590.54	1889.2	-1.78823	0.012222	-1.30748	0.107866	-1.36769	0.149783	LOC_Os01g63770	auxin transporter-like protein 1, putative, expressed
Os.6267.1.S1_at	908.204	639.648	762.759	648.759	547.759	639.648	527.315	663.204	330.982	1.51864	0.0453855	1.20681	0.354031	1.25839	0.180758	LOC_Os07g26740	60S ribosomal protein L44, putative, expressed
Os.6269.1.S1_at	236.246	196.982	176.203	128.759	152.87	98.6908	164.204	325.315	250.315	-1.21397	0.346913	-1.94529	0.030629	1.60241	0.123181	LOC_Os03g19090	expressed protein
Os.6288.1.S1_at	17.796	20.6273	15.4474	15.9444	16.9276	17.103	57.042	28.0694	40.6204	-2.33395	0.0138043	-2.5159	0.011014	1.07796	0.858211	LOC_Os08g31850	expressed protein
Os.6291.1.S1_at	75.5802	77.319	44.3581	57.2468	64.0091	58.185	67.0922	161.314	142.939	-1.88254	0.0606851	-2.06946	0.0440291	1.09929	0.82136	LOC_Os06g47600	thaumatin-like protein precursor, putative, expressed
Os.6291.1.S1_x_at	98.6023	89.0717	54.8041	69.6272	89.0717	64.9931	85.932	169.85	165.294	-1.73655	0.0580985	-1.88239	0.0416243	1.08398	0.81403	LOC_Os06g47600	thaumatin-like protein precursor, putative, expressed
Os.6304.1.S1_at	153.403	152.151	152.602	124.039	156.817	42.3611	229.039	215.019	150.982	-1.29877	0.228324	-1.84099	0.0373352	1.41748	0.23422	LOC_Os08g31090	expressed protein
Os.6335.1.S1_at	726.87	480.982	516.315	479.87	477.204	564.093	744.537	906.093	1150.31	-1.62452	0.0221802	-1.84131	0.010851	1.13345	0.584805	LOC_Os11g13670	gibberellin receptor GID1L2, putative, expressed
Os.6363.1.S1_at	385.204	482.315	376.982	334.982	423.87	359.982	745.87	532.982	548.537	-1.46837	0.0258563	-1.6333	0.0116832	1.11232	0.549211	LOC_Os10g38080	subtilisin-like protease precursor, putative, expressed
Os.6375.1.S1_s_at	160.982	191.648	233.537	263.315	313.537	200.717	291.648	351.537	347.426	-1.68998	0.00888563	-1.27399	0.0916851	-1.32653	0.121605	LOC_Os01g63990	catalytic/ hydrolase, putative, expressed
Os.6382.1.S1_at	933.093	706.093	881.537	716.315	644.537	740.87	571.648	706.093	389.87	1.51158	0.0256569	1.26032	0.184167	1.19936	0.197718	LOC_Os01g58750	expressed protein
Os.6417.1.S1_at	1858.81	524.583	1080.58	230.695	165.473	35.6297	115.204	311.695	385.583	4.26345	0.0350927	-1.88163	0.710618	8.02223	0.0211323	LOC_Os07g37850	expressed protein
Os.6426.1.S1_at	230.979	203.982	206.982	194.537	150.759	189.648	278.204	277.87	253.315	-1.26084	0.00953625	-1.51303	0.000852563	1.20002	0.0536792	LOC_Os03g10200	expressed protein
Os.6489.1.S1_at	60.7352	69.4017	60.7352	52.6248	56.7354	48.1276	68.8462	100.068	72.8862	-1.26682	0.0954612	-1.53536	0.0169826	1.21198	0.242677	LOC_Os02g42220	transposon protein, putative, unclassified, expressed
Os.6561.1.A1_at	42.7561	43.6617	43.6617	34.2432	27.2492	34.0279	80.3209	120.989	107.086	-2.37083	0.000974463	-3.22859	0.000377702	1.3618	0.289899	LOC_Os07g48900	(11673.m04861)
Os.6620.1.S1_at	150.648	189.745	187.037	179.968	173.304	186.537	302.745	217.078	431.078	-1.80289	0.0346522	-1.76155	0.0385252	-1.02347	0.93922	LOC_Os03g52390	type II proteinase inhibitor family protein, expressed
Os.6624.1.S1_s_at	4725.87	2800.76	3817.32	3889.54	3166.31	3484.54	2150.31	2649.43	2285.87	1.60098	0.0296339	1.48758	0.0608757	1.07624	0.611504	LOC_Os01g04190	arabinose-proton symporter, putative, expressed
Os.6633.1.S1_at	142.537	179.759	179.759	179.759	141.537	134.624	199.093	362.648	277.87	-1.67235	0.0349914	-1.84158	0.0215748	1.10119	0.723576	LOC_Os07g10530	carboxyl-terminal peptidase, putative, expressed
Os.6656.1.S1_at	61.0416	75.6086	26.3783	48.445	56.7247	34.0279	62.3864	125.275	183.053	-2.27393	0.0690971	-2.66322	0.0488453	1.1712	0.808241	LOC_Os02g18410	DREPP2 protein, putative, expressed
Os.6672.1.S1_at	3671.87	2971.65	2751.65	1907.09	1384.2	2807.43	3110.76	3016.54	3760.76	-1.05246	0.727862	-1.62133	0.0310155	1.54051	0.0505438	LOC_Os01g18080	tyrosine-protein phosphatase non-receptor type 23, putative, expressed
Os.6682.1.A1_s_at	190.759	179.759	177.284	111.173	146.426	64.9931	194.641	211.753	213.537	-1.13167	0.277947	-1.92172	0.00266361	1.69813	0.00979913	LOC_Os03g53360	transferase, putative, expressed
Os.6723.1.S1_s_at	60.6056	254.204	168.315	184.537	212.093	176.093	260.537	265.204	331.093	-1.77353	0.047575	-1.49607	0.107933	-1.18546	0.573305	LOC_Os02g33330	expressed protein
Os.6724.1.S1_at	669.426	891.537	819.204	775.759	1073.31	698.093	1205.54	1747.98	1127.31	-1.71452	0.0256575	-1.60211	0.0375686	-1.07016	0.781907	LOC_Os03g26460	prostaglandin E synthase 3, putative, expressed
Os.6728.1.S1_at	787.537	452.093	654.093	365.982	338.426	215.87	886.315	841.648	565.204	-1.21093	0.310899	-2.49182	0.00893687	2.05777	0.0357431	LOC_Os03g22730	nucleolar protein NOP5, putative, expressed
Os.6776.1.S1_at	10.8741	23.94	15.9193	11.2646	10.5427	12.1573	32.1819	19.8639	44.9193	-1.91126	0.0606286	-2.85488	0.0200182	1.49371	0.435024	LOC_Os07g35480	glucan endo-1,3-beta-glucosidase 3 precursor, putative, expressed
Os.6789.1.S1_at	814.648	543.648	873.537	740.315	565.759	781.87	434.871	498.204	451.093	1.6124	0.0303676	1.50845	0.0577623	1.06891	0.649145	LOC_Os09g34960	hydroxymethylglutaryl-CoA synthase, putative, expressed
Os.6825.1.S1_at	1015.2	762.204	1146.65	819.648	701.093	925.426	574.315	672.315	490.982	1.6828	0.0135754	1.40778	0.0847698	1.19536	0.21361	LOC_Os06g48960	AIG2-like protein, putative, expressed
Os.6831.1.S1_a_at	442.549	275.215	396.215	295.66	236.993	293.771	363.982	395.162	486.104	-1.11784	0.439965	-1.50679	0.0386385	1.34795	0.120065	LOC_Os08g44290	ribonucleoprotein, chloroplast precursor, putative, expressed
Os.6873.1.S1_at	79.2458	102.982	106.747	108.579	83.132	95.4483	209.204	191.913	207.579	-2.1064	4.71073e-05	-2.11971	4.56055e-05	1.00632	0.954976	LOC_Os08g34010	ZF-HD protein dimerisation region containing protein, expressed
Os.6876.1.S1_at	3470.31	2102.43	3117.43	2411.65	1790.2	2458.2	2106.09	1805.54	794.648	1.84651	0.0371604	1.41514	0.238718	1.30482	0.222948	LOC_Os04g38950	anthranilate synthase component II, putative, expressed
Os.6998.1.S1_at	1134.65	2159.98	1542.31	1952.65	2400.31	1665.43	3133.31	2538.87	3295.76	-1.85405	0.00803049	-1.49009	0.0319536	-1.24425	0.307928	LOC_Os03g37490	transparent testa 12 protein, putative, expressed
Os.6999.1.S1_at	119.315	97.3149	133.87	87.9593	82.2994	54.2457	121.648	110.806	76.9827	1.1327	0.435366	-1.37831	0.134661	1.56122	0.0426789	LOC_Os01g19490	tetratricopeptide-like helical, putative, expressed
Os.7007.1.S1_at	20.2948	32.833	30.5709	31.438	31.9553	32.5781	40.4972	41.9795	45.6735	-1.53109	0.00479526	-1.3353	0.0197449	-1.14663	0.274486	LOC_Os02g12150	expressed protein
Os.7029.1.S1_at	220.426	677.204	425.87	405.759	583.315	638.315	1157.65	907.315	1327.43	-2.56319	0.00468969	-2.08456	0.00970198	-1.22961	0.544161	LOC_Os05g24650	expressed protein
Os.7051.1.S1_at	46.7203	51.7717	49.3528	35.3919	37.0593	39.8086	52.9057	72.9975	59.3528	-1.25304	0.0497983	-1.65024	0.00306225	1.31699	0.0586166	LOC_Os02g49986	odorant 1 protein, putative, expressed
Os.7058.1.S1_at	51.6413	51.6413	50.6599	45.4536	48.36	27.8814	61.5102	95.9876	71.5573	-1.48793	0.0441244	-1.88221	0.0109726	1.26499	0.317475	LOC_Os04g50060	DELLA protein RGL3, putative, expressed
Os.7101.1.S1_at	248.204	1055.87	585.093	829.093	1082.09	759.093	1540.65	1057.2	1325.43	-2.07672	0.028629	-1.46924	0.128082	-1.41347	0.313488	LOC_Os12g16200	glutathione synthetase, chloroplast precursor, putative, expressed
Os.7126.1.S1_at	1361.87	1150.31	1449.43	1134.31	1109.65	714.204	1667.2	1587.87	1270.76	-1.14242	0.299087	-1.52995	0.0196209	1.33921	0.0897463	LOC_Os01g18050	tubulin beta-1 chain, putative, expressed
Os.7177.2.S1_a_at	523.87	662.759	613.759	551.315	545.093	382.093	790.093	1081.43	939.315	-1.56124	0.00898982	-1.90114	0.00243345	1.21771	0.27183	LOC_Os04g57610	auxin response factor 8, putative, expressed
Os.7213.1.S1_at	56.7289	41.3057	48.1212	36.1019	29.1988	35.4282	55.2571	79.7289	46.5905	-1.24235	0.240396	-1.80263	0.0248376	1.45098	0.14578	LOC_Os03g26229	40S ribosomal protein S9, putative, expressed
Os.7217.1.S1_a_at	71.6196	52.3435	65.0326	36.7563	39.7487	41.9911	54.1751	83.0797	65.9276	-1.07506	0.591953	-1.71468	0.0148886	1.59495	0.0306599	LOC_Os01g07140	kelch motif family protein, expressed
Os.7227.1.S1_at	858.87	593.537	833.204	621.648	621.648	685.204	496.093	578.648	336.87	1.61915	0.0191754	1.36617	0.109422	1.18518	0.242061	LOC_Os02g02860	glutamyl-tRNA synthetase, putative, expressed
Os.7241.1.S1_at	237.198	169.69	243.643	166.754	142.426	179.198	151.532	167.087	69.6781	1.67534	0.0362511	1.25774	0.344873	1.33202	0.147817	LOC_Os02g02020	expressed protein
Os.7256.1.S1_at	381.426	278.648	412.426	245.87	210.772	229.537	419.315	412.87	268.204	-1.026	0.865862	-1.60364	0.0396733	1.563	0.0503302	LOC_Os03g61560	expressed protein
Os.7289.2.S1_at	22.4488	25.9085	20.9479	17.4751	19.4382	21.0515	25.1735	32.3754	34.1379	-1.32294	0.0316831	-1.58177	0.0056867	1.19565	0.207543	LOC_Os02g11760	PDR5-like ABC transporter, putative, expressed
Os.7295.1.S1_at	2951.54	1728.76	2903.98	2668.54	2122.65	2825.98	1603.54	1549.65	1376.54	1.67434	0.0345945	1.6816	0.0332764	-1.00434	0.977577	LOC_Os02g07410	glycine cleavage system H protein, mitochondrial precursor, putative, expressed
Os.7298.3.S1_x_at	123.315	82.6485	120.775	81.1084	65.1138	67.4429	84.4262	96.9817	70.4263	1.29743	0.104912	-1.17864	0.368326	1.52921	0.0280148	LOC_Os03g12450	nucleoporin, putative, expressed
Os.7314.1.S1_at	50.0927	244.426	121.426	65.6482	211.426	100.315	523.745	461.203	467.87	-3.49282	0.00127963	-3.84966	0.00105839	1.10216	0.839628	LOC_Os10g22520	glucan 1,3-beta-glucosidase precursor, putative, expressed
Os.7334.1.A1_at	71.7412	57.5292	80.7277	41.6478	38.6982	36.1695	71.3007	62.8877	58.2974	1.09098	0.401054	-1.65202	0.00780477	1.80232	0.00293038	LOC_Os11g11340	CIP111, putative, expressed
Os.7338.1.S1_at	254.759	207.982	341.093	166.634	179.87	119.648	161.759	268.648	174.575	1.32869	0.188141	-1.29782	0.339874	1.7244	0.045202	LOC_Os07g28850	argonaute-like protein, putative, expressed
Os.7362.1.S1_at	52.6248	86.315	81.1912	78.0844	84.0671	85.0885	142.537	203.204	350.648	-3.16352	0.021108	-2.81665	0.0264985	-1.12315	0.865729	LOC_Os07g48550	NAC domain-containing protein 21/22, putative, expressed
Os.7372.1.S1_at	35.5153	43.1003	21.4966	37.7753	37.2068	37.9248	78.7514	66.4041	57.7521	-2.0268	0.00307633	-1.79712	0.00580516	-1.1278	0.573944	LOC_Os01g72910	abscisic stress ripening protein 2, putative, expressed
Os.7429.1.S1_at	4022.98	3231.98	3677.54	3777.2	3240.87	3133.54	1645.2	2520.09	2853.65	1.55757	0.0146437	1.44632	0.034874	1.07692	0.523769	LOC_Os03g27610	patatin T5 precursor, putative, expressed
Os.7435.1.S1_at	1420.31	913.87	1350.32	1116.09	905.87	1317.54	684.426	845.982	601.759	1.72805	0.0237451	1.56625	0.0578514	1.10331	0.528598	LOC_Os03g11980	beta-hexosaminidase beta chain precursor, putative, expressed
Os.7457.1.S1_a_at	117.175	112.537	130.975	135.204	162.268	135.472	216.379	239.379	215.583	-1.86128	7.02551e-05	-1.55064	0.0003086	-1.20033	0.0655874	LOC_Os04g42520	adenine phosphoribosyltransferase 2, putative, expressed
Os.7458.1.S1_a_at	341.982	561.537	467.759	325.426	445.982	402.093	761.426	1140.98	1025.54	-2.13519	0.00316115	-2.49505	0.00174021	1.16854	0.568335	LOC_Os08g05910	peptide transporter PTR2, putative, expressed
Os.7511.1.S1_at	12184.4	9525.98	10841.6	9219.09	8702.09	7552.98	7740.98	8702.09	3282.09	1.65028	0.0331795	1.29146	0.26345	1.27785	0.179601	No match	Transcribed sequences
Os.7515.1.S1_s_at	148.347	98.8749	155.099	90.4824	69.4956	58.9026	158.603	164.903	89.5935	-1.02679	0.892944	-1.88732	0.0446736	1.83809	0.0540477	LOC_Os02g01350	expressed protein
Os.7516.1.S1_at	865.315	625.426	1003.2	736.648	618.204	826.315	516.426	534.759	601.648	1.50889	0.0368075	1.31965	0.143974	1.1434	0.358367	LOC_Os05g43390	signal recognition particle 54 kDa protein 2, putative, expressed
Os.7593.1.S1_at	227.315	303.093	171.093	218.537	276.204	84.8705	281.747	518.759	415.204	-1.73302	0.07331	-2.09746	0.036471	1.21029	0.625761	LOC_Os08g12410	pectinesterase PPE8B precursor, putative, expressed
Os.7638.1.S1_at	461.982	281.87	464.204	303.982	263.982	267.698	195.093	293.421	140.315	1.92112	0.0211146	1.32892	0.310697	1.44563	0.0933158	LOC_Os06g22660	expressed protein
Os.7650.1.S1_at	57.0953	49.7832	49.7832	44.7391	38.9804	31.0806	90.8017	84.654	49.7832	-1.43774	0.0850816	-1.96201	0.0160614	1.36465	0.25535	LOC_Os03g14720	transcription initiation factor IIF, alpha subunit, putative, expressed
Os.7697.1.S1_at	12.7734	21.1169	14.9127	17.7631	17.8496	18.1775	22.1154	62.1128	67.2093	-3.10303	0.0275354	-2.81534	0.0331271	-1.10219	0.892755	LOC_Os05g03934	expressed protein
Os.7729.1.S1_at	109.113	138.187	124.315	82.4344	111.169	89.6273	167.537	185.351	236.779	-1.58677	0.00997766	-2.08193	0.00198994	1.31206	0.1834	LOC_Os03g30530	expressed protein
Os.7753.1.S1_at	200.648	331.204	189.627	112.982	162.982	26.3484	228.518	294.982	284.537	-1.11997	0.600364	-2.67286	0.0179129	2.38654	0.0366788	LOC_Os01g18170	rhicadhesin receptor precursor, putative, expressed
Os.7770.1.S1_at	24.0927	187.204	143.57	153.204	215.889	180.576	341.204	213.315	234.648	-2.22384	0.0349637	-1.43571	0.185253	-1.54894	0.269325	LOC_Os05g05030	expressed protein
Os.7794.1.S1_at	121.855	163.092	146.204	130.537	121.537	113.769	136.119	203.966	225.648	-1.31215	0.115749	-1.54638	0.0342105	1.17852	0.406853	LOC_Os10g38501	glutathione S-transferase GSTU6, putative, expressed
Os.7802.1.S1_at	51.3644	103.249	55.1378	69.7069	68.8536	48.9814	117.677	99.6443	103.759	-1.53077	0.0523044	-1.71205	0.0275028	1.11842	0.647205	LOC_Os04g55800	sulfate transporter 3.3, putative, expressed
Os.7819.1.S1_at	526.093	772.537	612.426	628.537	752.315	707.537	1023.31	1051.09	1146.54	-1.68543	0.000955211	-1.54231	0.00202006	-1.09279	0.446852	LOC_Os02g29530	transferase, transferring glycosyl groups, putative, expressed
Os.7825.1.S1_at	259.376	394.093	292.093	308.426	371.759	270.204	503.759	455.648	483.315	-1.52578	0.00804132	-1.51803	0.00840131	-1.00511	0.971065	LOC_Os04g01490	protein binding protein, putative, expressed
Os.7855.1.S1_at	356.315	439.315	483.759	428.982	322.537	294.982	503.648	712.537	459.537	-1.30978	0.141732	-1.60126	0.0362879	1.22254	0.358684	LOC_Os12g40900	OsIAA31 - Auxin-responsive Aux/IAA gene family member, expressed
Os.7864.1.S1_at	54.8014	41.9499	68.4837	47.8425	50.0878	48.9359	69.3203	65.7165	104.144	-1.44752	0.0819419	-1.62857	0.0403698	1.12507	0.622722	LOC_Os03g60100	50S ribosomal protein L17, putative, expressed
Os.7870.1.S1_at	996.093	993.204	1181.2	949.426	904.537	895.315	1231.31	1466.43	1504.31	-1.32536	0.00764523	-1.52842	0.00145209	1.15321	0.158984	LOC_Os02g39850	anthranilate N-benzoyltransferase protein 1, putative, expressed
Os.7915.1.S1_a_at	2699.31	2039.31	2610.79	3074.87	2852.65	2635.54	3928.32	3042.65	4626.54	-1.57802	0.0155262	-1.35436	0.0541029	-1.16513	0.376235	LOC_Os06g01210	plastocyanin, chloroplast precursor, putative, expressed
Os.7916.1.S1_at	648.759	654.87	687.204	497.759	699.204	537.87	999.759	785.759	844.871	-1.32125	0.0266811	-1.51622	0.00645246	1.14756	0.287026	LOC_Os01g59150	tubulin beta-4 chain, putative, expressed
Os.7920.1.S1_at	2891.76	3565.09	3000.76	3572.2	3251.54	2843.98	5267.87	5633.98	5007.09	-1.68213	0.000275802	-1.64557	0.00033074	-1.02222	0.813443	LOC_Os06g44450	CONSTANS-like protein CO6, putative, expressed
Os.7930.1.S1_x_at	3118.76	5517.54	3842.43	4123.98	4817.65	4382.09	6626.65	6759.2	5537.65	-1.51646	0.019686	-1.42029	0.0336707	-1.06772	0.693486	LOC_Os08g37370	mitochondrial 2-oxoglutarate/malate carrier protein, putative, expressed
Os.7935.2.S1_x_at	94.1592	92.1587	92.426	86.9412	95.8253	106.426	162.937	98.2807	180.473	-1.58457	0.040893	-1.52732	0.0512086	-1.03748	0.873271	LOC_Os07g46852	sex determination protein tasselseed-2, putative, expressed
Os.7938.1.S1_at	214.482	257.093	215.537	174.093	182.652	229.093	466.093	229.204	355.093	-1.5287	0.084781	-1.79297	0.0386807	1.17287	0.586227	LOC_Os04g59190	peroxidase 2 precursor, putative, expressed
Os.7940.1.S1_at	186.204	164.426	152.87	142.426	145.816	90.2038	208.315	284.535	233.648	-1.4429	0.0240505	-1.91969	0.00339514	1.33044	0.143643	LOC_Os06g34120	esterase precursor, putative, expressed
Os.7974.2.S1_at	156.8	463.689	354.467	357.578	434.039	425.982	806.204	582.083	622.911	-2.06286	0.0106548	-1.65177	0.0312286	-1.24888	0.425054	LOC_Os03g09220	expressed protein
Os.7985.1.S1_at	631.204	798.315	644.315	578.982	634.87	769.093	983.315	1484.2	891.093	-1.61952	0.0394777	-1.69375	0.030856	1.04584	0.858956	LOC_Os03g18070	omega-3 fatty acid desaturase, chloroplast precursor, putative, expressed
Os.7988.1.S1_s_at	187.537	187.87	195.537	234.315	243.759	311.87	369.759	287.093	445.204	-1.93023	0.0058018	-1.39511	0.0492884	-1.38357	0.13541	LOC_Os11g07020	fructose-bisphosphate aldolase, chloroplast precursor, putative, expressed
Os.7991.1.S1_at	8.00514	11.1761	9.91593	8.68359	12.7569	9.21053	11.2046	27.7688	21.1649	-2.06681	0.0464308	-1.96203	0.0550435	-1.0534	0.904436	LOC_Os04g41620	endochitinase A precursor, putative, expressed
Os.7994.1.S1_at	91.5371	153.648	161.093	140.648	119.437	161.093	211.537	214.87	244.759	-1.65199	0.0073754	-1.59355	0.00955753	-1.03667	0.830745	LOC_Os04g45490	elongation factor G, chloroplast precursor, putative, expressed
Os.8007.1.S1_at	141.537	110.426	134.426	107.87	120.87	104.759	159.759	219.093	234.982	-1.58864	0.0103389	-1.84058	0.00395448	1.15859	0.425068	LOC_Os12g17910	ruBisCO large subunit-binding protein subunit alpha, chloroplast precursor, putative, expressed
Os.8012.1.S1_at	378.204	308.315	409.648	303.982	289.204	289.426	236.759	303.982	171.451	1.53914	0.0183624	1.23929	0.204095	1.24196	0.124439	LOC_Os08g01140	cytochrome b561, putative, expressed
Os.8019.1.S1_at	182.535	175.093	148.315	150.502	133.204	163.093	234.537	237.759	322.537	-1.571	0.0100248	-1.77895	0.00426505	1.13237	0.476829	LOC_Os01g49830	DNA-binding protein RAV1, putative, expressed
Os.8021.1.S1_x_at	393.759	214.982	282.87	177.093	183.987	87.8706	184.875	265.982	254.315	1.26439	0.290548	-1.57071	0.162358	1.98599	0.0332276	LOC_Os04g47250	cytochrome P450 86A2, putative, expressed
Os.8022.1.S1_at	125.759	162.87	185.204	146.981	175.361	223.648	268.648	372.87	344.981	-2.08196	0.00252099	-1.80681	0.0052488	-1.15228	0.510232	LOC_Os03g14010	hydrolase, hydrolyzing O-glycosyl compounds, putative, expressed
Os.8032.1.S1_at	633.537	667.759	469.093	574.315	509.537	444.317	1008.87	783.981	713.982	-1.41598	0.0391289	-1.64042	0.0129319	1.1585	0.420484	LOC_Os04g57440	cysteine protease 1 precursor, putative, expressed
Os.8032.1.S2_at	2739.98	3231.76	2797.76	2516.2	2526.43	2398.2	5010.87	3830.98	3785.98	-1.43997	0.0107501	-1.6971	0.00270453	1.17856	0.255893	LOC_Os04g57440	cysteine protease 1 precursor, putative, expressed
Os.8039.1.S1_at	207.682	174.89	229.413	144.904	126.241	144.126	177.931	254.793	209.093	-1.04875	0.679275	-1.54554	0.0164509	1.4737	0.0286651	LOC_Os03g46640	deoxyuridine 5-triphosphate nucleotidohydrolase, putative, expressed
Os.8045.1.S1_at	2084.43	5419.76	3662.2	5419.76	5419.76	3665.76	6516.31	6551.76	5495.98	-1.66249	0.0427952	-1.27981	0.209442	-1.29901	0.291504	LOC_Os01g08440	indole-3-acetate beta-glucosyltransferase, putative, expressed
Os.8061.1.S1_at	1202.76	490.204	1328.31	258.537	233.315	102.315	394.648	730.982	665.204	1.68708	0.128091	-3.01402	0.136963	5.0849	0.0131327	LOC_Os01g53240	dehydration-induced protein RD22-like protein 2, putative, expressed
Os.8098.1.S1_at	82.376	285.426	165.315	105.922	285.426	172.426	754.093	650.759	1751.43	-5.92042	0.0247228	-5.59848	0.0258634	-1.05751	0.973371	LOC_Os11g18570	cytochrome P450 87A3, putative, expressed
Os.8110.1.S1_at	242.537	404.87	382.315	350.904	378.759	436.759	605.537	488.759	555.759	-1.60243	0.0086135	-1.41463	0.0243347	-1.13275	0.43051	LOC_Os03g14400	cytochrome P450 76B1, putative, expressed
Os.8113.2.S1_x_at	1323.2	739.292	1029.54	1063.09	741.315	754.982	467.426	653.648	588.537	1.80862	0.0337372	1.49706	0.143114	1.20811	0.331746	LOC_Os01g08470	protein binding protein, putative, expressed
Os.8122.1.S1_at	248.204	180.759	253.537	213.537	151.649	195.87	130.204	160.204	154.648	1.53352	0.0208789	1.26064	0.179616	1.21646	0.162922	LOC_Os05g08350	F-box domain containing protein, expressed
Os.8142.1.S1_a_at	1941.2	1823.65	1634.09	1697.09	1551.65	2016.43	3430.2	1877.43	2976.54	-1.5344	0.0527428	-1.57339	0.0453312	1.02541	0.914754	LOC_Os09g36220	two-component response regulator-like PRR95, putative, expressed
Os.8165.1.S1_at	5028.25	3181.78	4901.78	4087.36	3183.09	4413.7	2907.14	2970.22	2698.87	1.52885	0.0392229	1.36239	0.121948	1.12219	0.439954	LOC_Os02g51710	wound/stress protein, putative, expressed
Os.8199.1.S1_at	444.759	562.87	523.204	558.759	557.204	484.094	836.093	698.648	833.093	-1.54676	0.0015203	-1.47984	0.00235309	-1.04522	0.665411	LOC_Os12g16410	isoflavone reductase, putative, expressed
Os.8226.1.S1_at	981.537	763.315	933.093	742.982	679.982	747.982	585.204	742.982	428.982	1.52401	0.0166604	1.23548	0.190026	1.23354	0.120224	LOC_Os01g73780	chloroplast outer envelope 24 kD protein, putative, expressed
Os.8246.1.S1_at	2529.65	1623.54	1915.98	1979.65	1702.43	1668.54	1258.31	1602.65	1103.09	1.53105	0.036507	1.34978	0.127899	1.13429	0.395479	LOC_Os02g37130	expressed protein
Os.8324.1.S1_a_at	3830.2	2482.98	3468.76	3416.54	2541.98	3799.43	1922.98	2068.54	2078.54	1.61151	0.0331788	1.60755	0.0339704	1.00246	0.986377	LOC_Os01g66940	fructokinase-1, putative, expressed
Os.8352.1.S1_at	251.05	174.702	265.48	174.702	146.524	205.699	145.426	177.369	137.962	1.50021	0.0364665	1.14361	0.470617	1.31182	0.104475	LOC_Os04g08450	expressed protein
Os.8355.1.S1_a_at	60.7832	106.359	82.7001	61.7794	80.7794	85.4395	115.914	100.762	142.504	-1.43763	0.0605197	-1.57536	0.0325143	1.09581	0.661109	LOC_Os01g61690	virulence-related protein Nf314, putative, expressed
Os.8374.1.S1_at	296.982	231.982	402.537	200.426	203.315	148.315	195.759	269.982	168.426	1.46886	0.0933326	-1.14874	0.601936	1.68733	0.0438834	LOC_Os04g43910	auxin response factor 16, putative, expressed
Os.8378.1.S1_at	38.6982	30.0945	40.6702	26.9153	25.8818	29.6702	20.0175	27.2008	22.6909	1.56579	0.00703682	1.17964	0.250041	1.32735	0.0338714	LOC_Os05g02580	expressed protein
Os.8382.1.S1_s_at	206.426	1589.29	667.704	1286.9	1773.7	1181.06	3601.7	1948.59	3152.15	-3.53267	0.00865044	-2.05166	0.0337809	-1.72186	0.31678	LOC_Os02g43280	aldehyde dehydrogenase 3B1, putative, expressed
Os.8382.1.S1_x_at	130.414	179.093	60.1553	163.975	187.537	55.7039	264.124	238.87	267.093	-2.08322	0.023235	-1.8911	0.0336616	-1.10159	0.786146	LOC_Os02g43280	aldehyde dehydrogenase 3B1, putative, expressed
Os.8385.1.S1_s_at	522.615	125.481	492.281	120.036	14.4695	23.6606	30.7646	26.1925	28.6302	13.3241	0.0172111	1.84801	0.829865	7.20999	0.0228818	LOC_Os10g06000	proline-rich protein, putative, expressed
Os.8385.2.S1_at	1104.65	803.648	1381.98	452.648	248.204	75.2372	124.426	452.648	596.87	2.80275	0.012113	-1.51264	0.529664	4.23956	0.00559804	LOC_Os10g06000	proline-rich protein, putative, expressed
Os.8385.2.S1_x_at	527.091	450.87	561.426	326.093	258.849	186.537	184.982	316.093	341.759	1.82644	0.0070999	-1.09249	0.696043	1.99537	0.00450789	LOC_Os10g06000	proline-rich protein, putative, expressed
Os.8395.1.S1_at	135.891	132.426	161.225	70.8041	86.4071	14.9029	132.426	169.891	135.185	-1.01853	0.906182	-2.54193	0.00636992	2.49568	0.00732227	LOC_Os12g37650	expressed protein
Os.8427.1.S1_s_at	17.3124	20.0068	18.8033	16.2716	22.7653	21.716	25.9545	39.6813	62.2221	-2.27819	0.0349143	-2.10455	0.0441446	-1.08251	0.866691	LOC_Os01g58194	protein disulfide isomerase, putative, expressed
Os.8434.1.S1_at	156.382	274.315	204.842	239.271	269.271	158.176	339.382	336.648	407.16	-1.70436	0.013614	-1.62466	0.0183491	-1.04906	0.818048	LOC_Os01g56790	expressed protein
Os.8434.2.S1_x_at	205.426	353.426	320.207	314.426	342.648	308.426	442.426	442.759	487.315	-1.56133	0.0059369	-1.42154	0.0139338	-1.09833	0.493491	LOC_Os01g56790	expressed protein
Os.8439.1.S1_at	949.204	1142.2	1157.65	1128.43	1142.2	716.426	1713.76	1388.54	1668.31	-1.46831	0.0153877	-1.59709	0.00772347	1.08771	0.58484	LOC_Os03g48626	expressed protein
Os.8439.2.S1_at	12.1781	15.063	12.6157	14.2852	16.0608	12.4775	19.7613	24.1686	17.9341	-1.55216	0.00795935	-1.44463	0.0149209	-1.07444	0.617683	LOC_Os03g48626	expressed protein
Os.8442.1.S1_at	57.3495	57.0197	61.2467	50.9051	57.0246	41.9098	97.1355	92.0708	88.8705	-1.58344	0.00019451	-1.85583	5.49066e-05	1.17203	0.0887898	LOC_Os04g39900	non-cyanogenic beta-glucosidase precursor, putative, expressed
Os.8454.1.S1_s_at	693.648	985.426	935.87	1031.98	1031.98	763.093	1387.09	1482.87	1218.54	-1.56351	0.006772	-1.4462	0.0134363	-1.08112	0.581688	LOC_Os10g21810	histidine kinase 3, putative, expressed
Os.8457.1.S1_at	42.6795	33.4691	49.8427	28.5669	32.3039	31.3403	50.7847	49.0052	70.6937	-1.35314	0.0761488	-1.84884	0.00934571	1.36634	0.155335	LOC_Os05g27100	expressed protein
Os.8479.1.S1_s_at	35.9311	29.5938	45.2408	37.724	28.9093	41.3872	92.5977	64.8323	100.821	-2.33151	0.00279628	-2.39076	0.00255235	1.02541	0.930734	LOC_Os04g34460	structural molecule, putative, expressed
Os.8480.1.S1_at	57.5278	52.3808	56.9324	22.6909	30.0136	34.0279	150.204	99.9324	127.155	-2.26138	0.00122528	-4.35006	0.000216251	1.92363	0.0719094	LOC_Os05g30700	expressed protein
Os.8507.1.S1_at	1045.43	330.204	949.648	298.982	268.87	284.648	324.87	401.204	441.648	1.99129	0.0824471	-1.36976	0.591212	2.7276	0.0380478	LOC_Os09g35800	UDP-glucose 4-epimerase, putative, expressed
Os.8508.1.S1_at	54.9074	24.8474	67.2356	24.6589	22.6559	20.1674	28.0247	26.8903	22.0819	1.90904	0.0668114	-1.141	0.771533	2.17821	0.044156	LOC_Os10g38880	plant-specific domain TIGR01568 family protein, expressed
Os.8509.1.S1_at	17.3124	17.3124	15.5406	17.3124	16.6801	8.62584	21.7561	31.1099	22.5214	-1.50278	0.0474293	-1.7689	0.0179185	1.17708	0.485086	LOC_Os05g50260	polygalacturonase precursor, putative, expressed
Os.8527.2.S1_x_at	206.093	373.982	237.759	286.537	315.315	325.093	469.537	385.204	398.426	-1.5323	0.0235156	-1.35193	0.0645359	-1.13341	0.478302	LOC_Os10g20240	expressed protein
Os.8554.2.S1_x_at	76.206	73.4282	97.76	65.8752	60.1185	57.3264	77.4279	117.317	85.2059	-1.1316	0.399126	-1.52712	0.0358843	1.34952	0.124336	LOC_Os01g74190	expressed protein
Os.8557.1.S1_at	32.3101	35.533	20.4218	36.2686	33.5616	32.4538	42.444	45.6517	70.533	-1.79719	0.0289696	-1.55087	0.0622312	-1.15883	0.590046	LOC_Os05g05060	expressed protein
Os.8559.1.S1_at	169.315	103.117	153.648	139.247	109.426	254.093	260.982	270.426	247.642	-1.82841	0.0256423	-1.54953	0.0604014	-1.17998	0.545382	LOC_Os06g44190	expressed protein
Os.8570.3.S1_s_at	945.982	1754.43	1026.31	606.87	782.759	376.426	2310.09	2185.54	2691.87	-1.92864	0.00457442	-4.0698	0.000461117	2.1102	0.0470297	LOC_Os09g32330	MTD1, putative, expressed
Os.8594.1.S1_at	258.648	390.982	350.982	315.093	436.204	232.759	446.982	455.982	575.204	-1.47726	0.0550805	-1.50212	0.0492399	1.01682	0.937037	LOC_Os12g05900	rac GTPase activating protein 1, putative, expressed
Os.8629.1.S1_x_at	1486.87	2128.43	2137.26	1803.2	1799.87	1464.65	5625.09	4208.32	5028.65	-2.58356	0.000235005	-2.93269	0.000157086	1.13514	0.57925	LOC_Os12g02320	nonspecific lipid-transfer protein 1 precursor, putative, expressed
Os.8642.1.S1_a_at	64.9467	56.7626	71.5404	41.6457	26.207	77.4568	311.114	150.537	233.759	-3.59851	0.00577431	-4.78572	0.00374788	1.32992	0.703263	LOC_Os12g01140	phototropin-1, putative, expressed
Os.8642.4.S1_x_at	55.8518	43.2164	65.6589	48.7197	37.2863	65.6589	200.11	95.8705	165.093	-2.79901	0.00965692	-3.04008	0.00796845	1.08613	0.874576	LOC_Os12g01140	phototropin-1, putative, expressed
Os.8649.1.S1_at	39.8931	27.9474	32.7555	31.3401	27.3063	28.5694	33.9446	63.2506	48.4487	-1.44781	0.0931522	-1.66993	0.0413937	1.15342	0.575231	LOC_Os11g43590	ranGAP1 interacting protein, putative, expressed
Os.8707.3.S1_x_at	197.586	77.062	133.289	68.9872	58.8956	63.2214	60.2957	69.956	87.112	1.87675	0.0727974	-1.13741	0.774757	2.13463	0.0483265	LOC_Os03g62740	esterase precursor, putative, expressed
Os.8708.1.S1_at	376.537	269.648	363.87	297.204	250.87	271.204	200.315	276.204	145.315	1.62432	0.0234339	1.31752	0.175611	1.23286	0.188476	LOC_Os11g41160	phosphoserine phosphatase, chloroplast precursor, putative, expressed
Os.8719.1.A1_s_at	119.65	157.204	137.426	98.6482	129.335	78.6491	157.761	212.315	184.093	-1.33767	0.0558839	-1.80728	0.0057792	1.35107	0.118604	LOC_Os03g06510	viral A-type inclusion protein repeat containing protein, expressed
Os.872.2.S1_at	51.6413	94.426	78.2046	68.3149	92.7579	108.537	94.9815	161.982	202.426	-2.04836	0.0360926	-1.7039	0.0730002	-1.20216	0.622631	LOC_Os01g14590	pathogen-related protein, putative, expressed
Os.8736.1.S1_at	605.759	371.982	562.759	540.204	378.648	456.204	312.648	377.204	252.648	1.63448	0.0391703	1.45894	0.106045	1.12032	0.49458	LOC_Os07g47040	expressed protein
Os.8736.2.S1_x_at	208.315	158.788	223.337	175.426	139.648	209.093	102.204	159.204	111.982	1.5813	0.0364637	1.40381	0.111797	1.12643	0.444227	LOC_Os07g47040	expressed protein
Os.8746.1.S1_at	44.6746	37.7099	44.5635	38.5925	39.254	27.1742	52.6248	100.047	58.2133	-1.66119	0.0709617	-2.00803	0.0326997	1.20879	0.587838	LOC_Os05g02670	kinesin-related protein, putative, expressed
Os.8785.1.S1_at	390.87	928.87	708.759	852.537	909.426	860.537	1177.54	1142.31	1037.65	-1.65516	0.0157084	-1.28027	0.114672	-1.29283	0.186656	LOC_Os03g40100	ACR4, putative, expressed
Os.8808.1.S1_at	243.759	445.204	327.648	405.648	442.093	307.87	464.982	710.982	547.315	-1.69512	0.0291757	-1.49123	0.0619836	-1.13673	0.595355	LOC_Os02g47110	ADP-ribosylation factor, putative, expressed
Os.8818.1.S1_at	15.6725	18.894	17.6218	19.5106	14.4324	19.1508	23.5732	36.4444	23.9756	-1.60943	0.0308977	-1.58198	0.0343402	-1.01735	0.938911	LOC_Os01g72650	RNA recognition motif family protein, expressed
Os.8823.1.S1_at	10.0033	10.5266	10.0519	9.75518	10.8983	10.2098	1354.6	1037.93	917.759	-108.244	4.95609e-05	-107.257	4.95852e-05	-1.0092	0.999325	LOC_Os03g02470	expressed protein
Os.8863.1.S1_at	2481.2	1755.54	2049.31	1964.09	1741.54	1741.54	1360.87	1649.76	904.87	1.60543	0.0208898	1.39118	0.0913513	1.154	0.313489	No match	Transcribed sequence with weak similarity to protein pir:T45629 (A.thaliana) T45629 hypothetical protein F13G24.240 - Arabidopsis thaliana
Os.8865.2.S1_x_at	58.9793	36.1077	49.2198	33.4637	16.9181	35.5411	44.3767	51.6373	42.4779	1.04199	0.806957	-1.61182	0.0603752	1.67949	0.0426727	LOC_Os01g61320	thioredoxin family protein, expressed
Os.8888.1.S1_at	51.5079	35.8444	35.6675	56.4449	49.8943	40.5835	51.7276	72.1391	78.4448	-1.64454	0.0229502	-1.37699	0.0782754	-1.1943	0.395516	No match	Transcribed sequences
Os.8890.1.S1_at	1190.43	808.982	1185.2	1070.87	817.759	886.537	655.648	727.982	597.759	1.60726	0.0178306	1.40062	0.0768677	1.14754	0.313356	LOC_Os03g53770	RNA-binding region RNP-1, putative, expressed
Os.8896.1.S1_a_at	1524.09	1013.98	1373.76	1207.65	982.315	1185.76	735.537	1084.2	618.093	1.60464	0.0329848	1.38472	0.129925	1.15881	0.354691	LOC_Os11g20689	exosome complex exonuclease RRP43, putative, expressed
Os.8941.1.S1_at	282.982	222.426	289.537	172.648	177.093	142.537	272.87	305.204	177.093	1.05267	0.732355	-1.53403	0.055651	1.61483	0.0343393	LOC_Os06g47840	zinc finger protein 622, putative, expressed
Os.8984.1.S1_at	780.759	691.981	989.648	843.093	532.204	286.204	1271.98	1499.43	1037.76	-1.54694	0.0516793	-2.29261	0.00833069	1.48203	0.199757	LOC_Os02g13660	meiosis 5, putative, expressed
Os.9003.1.S1_at	278.537	220.204	264.537	221.093	186.315	111.213	283.093	352.537	214.095	-1.11326	0.540408	-1.63843	0.0474488	1.47175	0.115925	LOC_Os11g43620	small nuclear ribonucleoprotein F, putative, expressed
Os.9021.2.S1_at	377.537	377.537	416.759	353.87	336.759	311.537	590.648	568.537	574.426	-1.4794	2.03942e-05	-1.72986	4.37225e-06	1.1693	0.0110767	LOC_Os05g05800	transport inhibitor response 1 protein, putative, expressed
Os.9025.1.A1_s_at	269.759	254.093	185.204	209.315	241.093	196.759	394.204	301.204	302.759	-1.40774	0.0317099	-1.54236	0.0147957	1.09563	0.572603	LOC_Os01g68160	histone deacetylase 2b, putative, expressed
Os.9043.1.S1_at	88.3057	110.204	110.204	73.315	110.204	88.1674	133.09	153.648	122.204	-1.32467	0.0422227	-1.5052	0.0124863	1.13629	0.378722	LOC_Os06g03720	ribonucleoside-diphosphate reductase small chain, putative, expressed
Os.9066.1.S1_s_at	21.8719	82.7598	33.1566	20.7684	49.384	23.0826	58.2183	109.508	115.672	-2.05677	0.0752717	-3.03962	0.030928	1.47786	0.535337	LOC_Os01g50160	multidrug resistance protein 8, putative, expressed
Os.9074.1.S1_s_at	3448.65	2426.76	2813.65	2796.54	2436.87	2751.54	1491.87	2011.09	1669.43	1.67989	0.00661426	1.54376	0.0174451	1.08818	0.44681	LOC_Os03g02970	endoribonuclease Dicer, putative, expressed
Os.9080.1.S1_at	138.759	138.759	112.031	117.571	138.759	96.6376	141.537	278.537	194.982	-1.57889	0.0740714	-1.74253	0.0458746	1.10364	0.738006	LOC_Os03g08550	leucine-rich repeat transmembrane protein kinase 2, putative, expressed
Os.9086.1.S1_at	56.5866	82.6309	27.3297	60.0681	52.7348	65.9382	143.52	218.16	355.57	-4.30659	0.012827	-4.01279	0.014101	-1.07322	0.940748	LOC_Os03g10210	DNA binding protein, putative, expressed
Os.9103.1.S1_at	31.9315	28.5155	38.5078	38.5078	33.6828	35.3606	46.78	74.791	70.9348	-1.94539	0.00646865	-1.7899	0.00997847	-1.08687	0.720328	LOC_Os09g09930	heavy metal-associated domain containing protein, expressed
Os.9105.1.S1_at	68.4322	81.8756	75.0455	71.823	75.668	72.9545	112.304	139.967	102.431	-1.57398	0.00445861	-1.60902	0.0037296	1.02226	0.872253	LOC_Os09g33680	cyanogenic beta-glucosidase precursor, putative, expressed
Os.9112.1.S1_at	41.2902	30.3482	42.5098	26.1054	22.0235	26.1054	17.3613	29.5629	24.2677	1.60339	0.0176685	1.04274	0.826079	1.53767	0.023661	LOC_Os04g09860	ATARP9, putative, expressed
Os.9116.1.S1_at	345.204	275.426	312.093	294.648	205.537	378.426	547.426	427.759	419.87	-1.49568	0.0318828	-1.5878	0.0208915	1.06159	0.75572	LOC_Os01g28680	LEC14B, putative, expressed
Os.9147.1.S1_s_at	1347.2	787.982	1163.76	1044.54	848.537	932.982	635.87	752.759	588.093	1.6689	0.024479	1.42967	0.103639	1.16733	0.326776	LOC_Os05g09360	expressed protein
Os.9167.1.A1_at	434.093	424.204	473.648	310.759	364.759	448.982	633.093	513.093	647.87	-1.34694	0.0207052	-1.59542	0.00404344	1.18448	0.211459	LOC_Os06g44034	expressed protein
Os.9194.1.S1_at	401.87	269.426	172.093	159.093	229.982	137.648	324.093	419.426	477.87	-1.44819	0.119275	-2.31885	0.0156624	1.6012	0.178988	LOC_Os02g52040	phi-1-like phosphate-induced protein, putative, expressed
Os.9246.1.S1_at	758.537	676.537	711.315	693.537	654.315	637.093	321.759	553.537	334.759	1.77379	0.00318301	1.64037	0.00775865	1.08133	0.444767	LOC_Os04g47580	cyclin B2, putative, expressed
Os.9273.1.S1_x_at	23.2426	25.5108	23.3036	24.8006	25.1662	24.3495	36.1858	33.6106	40.0653	-1.52465	0.000271535	-1.4783	0.000380502	-1.03135	0.665937	LOC_Os12g36220	MPI, putative
Os.9276.1.S1_s_at	27.159	45.3742	39.1064	39.5305	37.0483	28.3881	57.4406	66.046	41.3123	-1.47617	0.0648646	-1.57001	0.0441003	1.06357	0.786516	LOC_Os07g07900	expressed protein
Os.9283.1.S1_at	264.093	441.87	327.982	227.648	216.093	578.315	1051.54	562.87	1205.09	-2.72694	0.0203866	-2.75866	0.0198542	1.01163	0.984061	LOC_Os02g33070	ATPase inhibitor, putative, expressed
Os.9303.1.S1_at	116.87	162.515	153.919	100.769	90.6503	70.0305	198.426	166.396	179.849	-1.25701	0.0545769	-2.08327	0.00091599	1.65732	0.0103712	LOC_Os02g46460	peptide transporter PTR2, putative, expressed
Os.9326.1.S1_at	440.648	367.87	347.982	310.315	353.914	320.315	396.982	697.093	568.315	-1.43743	0.0666135	-1.68849	0.024086	1.17466	0.47582	LOC_Os02g30470	expressed protein
Os.9330.1.S1_x_at	392.547	274.88	324.537	289.81	248.537	265.093	494.982	378.88	349.14	-1.23291	0.151018	-1.52221	0.0243903	1.23465	0.227992	LOC_Os02g41630	phenylalanine ammonia-lyase, putative, expressed
Os.9330.1.S2_x_at	2090.2	774.537	2020.43	1457.98	760.87	1097.76	2776.65	2054.98	1824.54	-1.36253	0.238672	-2.00692	0.0486596	1.47294	0.29061	LOC_Os02g41630	phenylalanine ammonia-lyase, putative, expressed
Os.9344.1.S1_x_at	196.759	174.093	179.315	139.337	160.537	118.654	191.648	272.426	239.893	-1.27955	0.060908	-1.68201	0.00524656	1.31453	0.0962755	LOC_Os03g53800	periplasmic beta-glucosidase precursor, putative, expressed
Os.9346.1.S1_at	25.0062	49.6579	19.8326	42.6351	54.1024	37.7773	59.2631	84.8707	159.568	-3.21389	0.0363983	-2.25776	0.0730974	-1.42349	0.626161	LOC_Os03g01310	cortical cell-delineating protein precursor, putative, expressed
Os.9351.1.S1_at	117.204	87.5373	109.093	83.7596	54.8706	52.3472	87.204	121.717	84.4262	1.06984	0.658444	-1.53603	0.0592334	1.6433	0.0316825	LOC_Os06g39640	PINHEAD protein, putative, expressed
Os.9355.1.S1_at	132.116	138.327	101.631	91.5393	91.5371	73.9838	95.2484	177.325	152.137	-1.14147	0.463097	-1.65219	0.0468021	1.44742	0.137719	LOC_Os01g72490	LRP1, putative, expressed
Os.9359.1.S1_at	1735.31	1181.09	1679.43	1453.2	1226.98	1418.09	898.759	1191.54	793.204	1.59384	0.0205604	1.42129	0.068756	1.12141	0.399437	LOC_Os12g29670	expressed protein
Os.9360.1.S1_at	1278.65	838.648	1119.43	975.537	833.093	949.426	694.537	790.204	467.204	1.6582	0.0196872	1.41298	0.0950759	1.17355	0.284329	LOC_Os12g40300	skp1 family, dimerisation domain containing protein, expressed
Os.9366.1.S1_at	456.204	319.982	460.87	296.315	299.426	219.204	403.759	511.204	531.204	-1.16904	0.245001	-1.77456	0.00807975	1.51796	0.040602	LOC_Os09g26730	chaperonin, chloroplast precursor, putative, expressed
Os.9382.1.S1_at	28.0338	23.7258	24.8842	28.0338	27.4241	30.1217	54.8581	30.5247	36.2787	-1.58736	0.0497386	-1.42162	0.0971139	-1.11659	0.643894	LOC_Os06g02780	aspartic proteinase nepenthesin-2 precursor, putative, expressed
Os.9411.1.S1_at	1077.09	717.759	1111.09	934.537	777.204	888.648	502.204	592.759	434.648	1.89979	0.00743491	1.70003	0.0215969	1.1175	0.412921	LOC_Os09g32968	coated vesicle membrane protein, putative, expressed
Os.9424.1.S1_at	138.759	149.093	139.537	131.87	149.759	92.3149	179.426	301.87	195.87	-1.58443	0.0516573	-1.81087	0.0259021	1.14292	0.622715	LOC_Os04g38310	expressed protein
Os.9470.1.S1_at	3084.76	2221.09	2641.43	2522.76	2238.2	2317.09	1451.65	2153.31	1418.54	1.58202	0.0153744	1.40899	0.0566142	1.12281	0.357421	LOC_Os02g11030	structural constituent of ribosome, putative, expressed
Os.9501.1.S1_at	112.537	123.387	120.377	90.8863	110.155	111.668	121.658	207.92	189.377	-1.45651	0.050682	-1.65955	0.0213864	1.1394	0.53789	LOC_Os12g42610	axial regulator YABBY2, putative, expressed
Os.9506.2.S1_at	1252.98	824.648	947.315	1024.98	844.315	1024.43	560.537	595.093	548.426	1.77514	0.00886172	1.69814	0.0139427	1.04535	0.718077	LOC_Os02g38029	expressed protein
Os.9514.1.S1_at	43.6353	23.9668	38.5723	26.9703	18.2009	18.9678	31.391	28.8287	22.8082	1.27878	0.226156	-1.2945	0.313301	1.65538	0.0498561	LOC_Os05g04820	MYB2, putative, expressed
Os.9515.1.S1_at	824.871	2238.54	1315.65	2153.09	2148.55	1532.98	2837.65	3007.54	2646.2	-1.93909	0.0122326	-1.45534	0.0622497	-1.33239	0.256939	LOC_Os07g08750	WNK1, putative, expressed
Os.9515.1.S1_x_at	592.537	1968.76	1314.87	1795.65	1862.31	1455.2	2401.87	2448.76	2243.31	-1.83014	0.0206872	-1.38739	0.103525	-1.31913	0.27612	LOC_Os07g08750	WNK1, putative, expressed
Os.9515.3.S1_x_at	271.426	695.204	416.759	588.315	658.537	658.537	874.426	820.648	665.87	-1.70664	0.0300339	-1.23909	0.23561	-1.37733	0.181749	LOC_Os07g08750	WNK1, putative, expressed
Os.9526.1.S1_at	201.089	249.644	212.303	239.204	215.639	86.315	413.417	459.87	375.426	-1.88333	0.00500924	-2.30748	0.00198941	1.22522	0.403792	LOC_Os12g06260	VAMP protein SEC22, putative, expressed
Os.9531.1.S1_at	48.519	49.6098	27.1086	37.7753	51.6067	40.9922	185.109	133.347	59.5038	-3.01794	0.0329397	-2.89903	0.0354828	-1.04102	0.957114	LOC_Os07g43250	SKP1-like protein 1A, putative, expressed
Os.9556.1.S1_at	33.0361	45.8909	21.2088	36.2543	27.296	24.4003	60.2269	65.2146	51.1774	-1.76379	0.0131081	-2.00816	0.00682651	1.13855	0.599106	LOC_Os12g44060	nitrate and chloride transporter, putative, expressed
Os.9558.1.S1_s_at	364.759	339.315	227.093	277.315	273.648	250.315	753.315	757.537	612.537	-2.28035	0.000275378	-2.65	0.00015519	1.1621	0.440868	LOC_Os02g45780	protein binding protein, putative, expressed
Os.9559.1.S1_at	820.426	582.204	967.759	536.315	529.537	470.315	532.426	603.315	324.648	1.62312	0.0393868	1.05189	0.834291	1.54305	0.0529127	LOC_Os03g37570	expressed protein
Os.9566.1.S1_x_at	41.7916	30.5518	33.601	29.7764	37.8802	33.4107	55.3653	56.6828	46.2969	-1.49461	0.00645879	-1.56673	0.00425458	1.04826	0.716827	LOC_Os11g16470	MLA10, putative, expressed
Os.9586.1.S1_at	1660.2	992.87	1678.76	1349.87	1007.76	1393.76	771.648	975.204	883.759	1.6467	0.038578	1.42605	0.132735	1.15473	0.402549	LOC_Os02g20860	ATP11 protein, expressed
Os.9605.1.S1_at	108.022	69.7639	126.017	55.3107	58.9155	32.0414	72.2961	112.908	58.1309	1.2485	0.358142	-1.66363	0.161318	2.07704	0.0410846	LOC_Os03g64230	expressed protein
Os.9608.1.S1_at	6161.2	3286.09	5472.76	5205.76	4135.65	4917.98	2498.87	2647.43	3336.43	1.75888	0.0337397	1.68099	0.0492054	1.04633	0.788004	LOC_Os08g32920	dynamin-2B, putative, expressed
Os.9608.3.S1_x_at	2248.2	1470.31	2203.09	1948.31	1616.09	1961.32	948.315	1161.2	1495.43	1.64264	0.0250859	1.53282	0.0491742	1.07164	0.630338	LOC_Os08g32920	dynamin-2B, putative, expressed
Os.9616.1.S1_at	33.6638	81.2038	69.3896	81.2038	93.3149	99.9689	144.204	81.2038	124.093	-1.89681	0.0310733	-1.27328	0.250423	-1.4897	0.176857	LOC_Os03g08220	lipoxygenase 6, putative, expressed
Os.9622.1.S1_at	254.093	185.648	293.315	159.426	128.093	172.093	215.636	245.524	148.426	1.20255	0.301093	-1.32631	0.218502	1.59495	0.0461807	LOC_Os03g05720	WD-repeat protein 3, putative, expressed
Os.9627.1.S1_at	4597.31	4950.31	4950.31	4872.2	4625.2	3763.43	7185.54	6899.09	6244.54	-1.40221	0.00189005	-1.53302	0.000695174	1.09329	0.30662	LOC_Os11g06390	actin-7, putative, expressed
Os.9660.1.S1_at	18.2849	86.0202	40.5726	72.9948	67.8727	73.4282	109.537	137.982	87.5789	-2.31297	0.0201756	-1.56372	0.093531	-1.47915	0.296065	LOC_Os09g23300	protein CCC1, putative, expressed
Os.9663.1.S1_at	8258.54	10049.8	6727.65	12838	9880.76	13153	7989.54	7582.43	8186.65	1.05376	0.727525	1.50984	0.0134217	-1.43281	0.0211807	LOC_Os10g20550	expressed protein
Os.9677.2.S1_x_at	114.426	88.3354	44.6488	52.4701	66.6638	47.9756	115.759	107.775	83.6482	-1.24159	0.333799	-1.83821	0.0489462	1.48053	0.207719	LOC_Os01g62670	avr9/Cf-9 rapidly elicited protein 137, putative, expressed
Os.9698.1.S1_at	89.6483	105.537	117.759	125.629	128.648	112.648	231.759	218.204	199.204	-2.07438	5.04092e-05	-1.7692	0.00013582	-1.17249	0.15106	LOC_Os04g02780	ATAMI1, putative, expressed
Os.9709.2.S1_at	112.982	114.315	87.8706	77.9201	78.6483	63.2353	128.647	238.204	185.314	-1.75198	0.0267179	-2.51208	0.00641877	1.43386	0.284899	LOC_Os08g06380	CSLF6 - cellulose synthase-like family F; beta1,3;1,4 glucan synthase, expressed
Os.9710.1.S1_at	1573.76	2297.31	1501.98	1917.09	2136.87	1915.65	2917.54	2662.09	3217.09	-1.63719	0.0040193	-1.47358	0.00971281	-1.11103	0.460948	LOC_Os03g26820	xylogen protein 1, putative, expressed
Os.9724.1.S1_at	367.759	696.204	423.093	391.648	631.093	432.204	809.315	795.426	863.982	-1.66014	0.0198943	-1.69678	0.0174712	1.02207	0.921368	LOC_Os03g12030	3-ketoacyl-CoA synthase, putative, expressed
Os.9731.1.S1_at	267.759	171.197	264.982	211.14	156.474	208.584	133.473	176.363	108.982	1.68077	0.0306298	1.37577	0.171463	1.22169	0.254344	LOC_Os12g36810	polygalacturonase, putative, expressed
Os.9768.1.S2_at	131.315	363.648	354.315	347.608	361.648	337.537	465.982	401.537	467.093	-1.57147	0.0465723	-1.27495	0.188811	-1.23257	0.348336	LOC_Os02g57410	cysteine-type peptidase, putative, expressed
Os.9779.1.S1_at	55.2657	90.7594	73.5393	86.6461	106.646	80.4233	164.646	104.979	106.868	-1.71472	0.0342218	-1.37549	0.12409	-1.24663	0.382669	LOC_Os01g32730	FLU, putative, expressed
Os.9782.1.S1_at	74.0863	54.054	72.7411	47.369	39.4242	40.7892	42.7444	77.0771	55.7133	1.1444	0.427635	-1.37586	0.158698	1.57452	0.049134	LOC_Os09g19930	protein HOTHEAD precursor, putative, expressed
Os.9784.1.S1_at	260.648	294.061	238.426	267.02	239.759	287.434	417.982	458.204	423.204	-1.63829	0.000159531	-1.63607	0.000161439	-1.00136	0.98639	LOC_Os01g01520	anthranilate N-benzoyltransferase protein 1, putative, expressed
Os.9787.1.S1_at	220.204	300.982	284.204	274.759	300.982	229.093	486.537	497.87	453.426	-1.78527	0.000317907	-1.7865	0.000316382	1.00069	0.995039	LOC_Os07g31720	ZAC, putative, expressed
Os.9801.1.S1_at	159.315	108.45	144.982	108.408	81.9981	81.6486	125.657	152.783	101.768	1.08558	0.58318	-1.39754	0.102267	1.51715	0.0461046	LOC_Os09g32320	expressed protein
Os.9808.1.S1_at	249.87	300.315	269.022	266.982	245.336	210.426	599.204	395.426	518.648	-1.84725	0.00418793	-2.09379	0.00221318	1.13347	0.556346	LOC_Os05g13900	myeloid/lymphoid or mixed-lineage leukemia protein 2, putative, expressed
Os.9829.1.S1_at	1675.43	1689.54	1388.31	1277.54	1570.2	1077.65	2045.2	1926.54	2124.09	-1.28245	0.0240161	-1.55292	0.00285298	1.21091	0.113822	LOC_Os05g48930	OsGrx_S2 - glutaredoxin subgroup III, expressed
Os.9836.1.S1_at	832.982	681.537	954.648	561.315	721.87	810.648	1382.76	1263.31	1365.87	-1.62482	0.00146879	-1.91608	0.000465302	1.17926	0.226886	LOC_Os11g10590	expressed protein
Os.9840.1.S1_at	28.883	44.3426	31.8014	41.2385	35.6375	34.7655	75.2315	74.3427	93.3431	-2.3129	0.000427998	-2.17587	0.000558051	-1.06298	0.748937	LOC_Os10g17489	cytokinin-O-glucosyltransferase 2, putative, expressed
Os.9847.1.S1_at	79.4553	77.5658	78.2046	74.538	63.1008	36.1008	120.759	193.876	142.098	-1.94168	0.0102389	-2.62884	0.00328815	1.3539	0.345517	LOC_Os05g04584	3-N-debenzoyl-2-deoxytaxol N-benzoyltransferase, putative, expressed
Os.9875.1.S1_at	74.4532	52.214	66.5148	57.2468	61.0704	45.7197	80.1889	111.178	66.5148	-1.33491	0.13784	-1.5721	0.0476482	1.17767	0.469989	LOC_Os03g11210	cp protein, putative, expressed
Os.9892.1.S1_a_at	99.2334	72.4288	91.347	64.3507	57.3019	58.5805	76.1248	116.014	97.347	-1.10067	0.474433	-1.60617	0.0198624	1.45927	0.0543815	LOC_Os01g65460	beta-galactosidase precursor, putative, expressed
Os.9920.1.S1_at	1106.65	834.315	1157.87	1028.65	902.648	1217.31	510.648	375.982	377.537	2.45129	0.00193909	2.49066	0.00169279	-1.01606	0.891607	LOC_Os05g06814	expressed protein
Os.9923.1.S1_at	351.648	484.537	365.204	372.982	572.648	484.537	679.204	569.315	627.426	-1.56148	0.0125477	-1.3117	0.0590503	-1.19043	0.277839	LOC_Os03g08330	ZIM motif family protein, expressed
Os.9923.1.S1_s_at	893.204	1410.31	971.87	819.426	1597.09	1273.17	2298.31	1884.87	2460.09	-2.02824	0.00555178	-1.8005	0.0100617	-1.12649	0.622138	LOC_Os03g08330	ZIM motif family protein, expressed
Os.9945.1.S1_at	86.315	125.011	86.315	51.9287	72.5539	45.349	117.315	156.233	112.648	-1.29752	0.129816	-2.274	0.0051625	1.75257	0.0445154	LOC_Os03g43410	OsIAA12 - Auxin-responsive Aux/IAA gene family member, expressed
Os.9946.1.S1_at	595.982	404.759	623.87	394.87	391.648	395.537	374.759	377.204	191.982	1.72109	0.0236074	1.25225	0.332453	1.37439	0.097827	LOC_Os01g14830	50S ribosomal protein L3-2, chloroplast precursor, putative, expressed
Os.9956.1.S1_at	200.315	200.315	195.537	133.426	174.093	147.093	267.759	403.982	347.759	-1.71009	0.00579692	-2.24258	0.00140506	1.31138	0.211446	LOC_Os03g52300	conserved hypothetical protein
Os.9962.1.S1_s_at	549.315	632.315	573.249	577.12	428.093	51.7593	636.87	2093.2	1291.2	-2.29149	0.0854495	-3.80453	0.0360531	1.66029	0.549886	LOC_Os01g14850	MFS18 protein precursor, putative, expressed
Os.9995.1.S1_at	756.315	508.093	894.982	664.315	476.093	579.87	462.87	473.204	334.315	1.69979	0.0345077	1.35413	0.217395	1.25526	0.227244	LOC_Os03g16874	expressed protein
OsAffx.10048.1.S1_x_at	15.3891	17.9746	16.8915	14.0354	12.5407	17.3124	55.7546	53.7498	45.7638	-3.08959	1.64124e-05	-3.53779	1.16553e-05	1.14507	0.478955	LOC_Os01g63960	retrotransposon protein, putative, unclassified
OsAffx.10065.1.S1_at	91.875	140.87	109.87	110.55	190.866	134.982	137.982	268.759	268.866	-1.97191	0.0390559	-1.54815	0.107749	-1.27372	0.48683	LOC_Os03g21100	transposon protein, putative, CACTA, En/Spm sub-class
OsAffx.10168.1.S1_at	44.2759	26.1054	35.065	26.1054	22.1834	23.1883	24.2977	24.9619	20.2171	1.51772	0.0388929	1.02879	0.888375	1.47525	0.0473695	LOC_Os07g15280	conserved hypothetical protein
OsAffx.10198.2.A1_at	12409.9	9756.54	11165.2	11458	9586.87	11014.9	6597.2	8699.31	5623.2	1.59331	0.00843592	1.53251	0.0135056	1.03967	0.706661	LOC_Os07g13310	hypothetical protein
OsAffx.10198.2.S1_at	117.942	97.707	140.134	108.537	86.4848	112.453	73.4373	72.8181	83.972	1.54536	0.0146648	1.33553	0.0820465	1.15711	0.239845	LOC_Os07g13310	hypothetical protein
OsAffx.10786.1.S1_at	275.648	275.588	389.477	253.204	244.093	232.655	133.315	205.648	185.878	1.79238	0.0084305	1.3908	0.106122	1.28873	0.0986913	LOC_Os01g13940	expressed protein
[truncated: 434 more rows]
